# Supplementary material for: Lineage-specific expansions of polinton-like viruses in photosynthetic cryptophytes
Source: Microbiome. 2025 Jul 1;13:154. doi: 10.1186/s40168-025-02148-0 (PMC12220804; doi:10.1186/s40168-025-02148-0)
Supplement: Supplementary file 2 — Supplementary Material 1. [file 40168_2025_2148_MOESM1_ESM.xlsx]

## Sheet: Contents
Supplementary Table	Table of contents	Description
S1	Reference genomes and transcriptomes accessions	Compilation of sequencing datasets from previous studies, including genomic and transcriptomic data from Illumina, Nanopore, and PacBio platforms, along with study accessions and reference links.
S2	Protist genomic statistics	Overview of genome assemblies for 11 protist species, detailing GC content, contig metrics, BUSCO completeness, mitochondrial and plastid genome features, and codon usage predictions.
S3	EVEs general statistics	Summary of genomic characteristics of PLVs and virophages (EVEs) identified in this study, including genome size, terminal inverted repeat properties, insert length, GC content, coding density, and intergenic spacer metrics.
S4	EVEs detailed information	Detailed genomic statistics for individual PLV and virophage genomes (EVEs), including genomic coordinates, classification, sequence features, host, quality assessments, and expression data.
S5	Bipartite newtork clusters	Table indicating the assignment of each PLV to clusters identified through bi-partite (gene-sharing) network analysis.
S6	EVEs Gene content	Overview of genes identified in analyzed PLV and virophage genomes (EVEs), highlighting the morphogenetic module (capsids, DNA packaging ATPase, and maturation protease), along with polymerases, integrases, methylases, and other functional categories of genes.
S7	Major Capsid Proteins (MCPs) expressed in culture	Summary of transcripts found to encode PLV or virophage-type Major capsid proteins (MCPs) assembled from transcriptomic (RNA-seq) data obtained from cultures. MCP-encoding genes were identified using generated HMM models and any other genes co-assembled with them were annotated if possible.
S8	Genes from endogenous PLVs expressed in culture conditions	Matching of expressed PLV major capsid protein (MCP) genes detected in cultures (Table S7) with host genome-integrated (endogenous) PLVs to identify candidates most likely to be active.
S9	MCPs found expressed in a freshwater reservoir	Summary of transcripts found to encode PLV or virophage-type Major capsid proteins (MCPs) assembled from short-read metatranscriptomic data obtained for a single epilimnion sampling (16 August 2020) of the Římov freshwater reservoir (Czechia). RNA from the 5 μm and 0.22 μm fractions was combined before sequencing. MCP-encoding genes were identified using generated HMM models and any other genes c…
S10	Host matching of expressed environmental capsids	Stringent mapping (using minimap2) of MCP gene sequences found to be expressed in the environment during (Rimov reservoir) against the whole collection of PLVs (n=8864) reveals strong matches to endogenous PLVs found within Cryptomonas pyrenoidifera.
S11	ncRNA genes detected in PLVs and Virophages by RFAM	Summary of non-coding RNA genes (ncRNAs) identified across all Polinton-like viruses (PLVs) and virophages.
S12	tRNA genes detected by Aragorn	Summary of tRNA genes identified by Aragorn across all Polinton-like viruses (PLVs) and virophages.
S13	Nanopore sequencing metrics	Summary of Nanopore sequencing data from Novogene, including read counts, quality metrics, pass/fail rates, and sequencing output per library and sample. PASS refers to reads with quality scores ≥ Q7, while FAIL refers to reads with quality scores < Q7.

## Sheet: Table S1
Table of contents
Supplementary Table S1: Reference genomes and transcriptomes accessions
		DNA - genomic				RNA - transcriptomic
No.	Organism	Study accesion	Illumina	Nanopore	PacBio	Study accession	Illumina	Pacbio	References
1	Cryptomonas borealis NIES-276	PRJDB12131	DRR315558; DRR314058; DRR314042	DRR314061	NA	PRJDB12131	DRR314062	NA	Diversity of cryptophyte strains of NIES-MCC
2	Hydrurus foetidus strain G070301	PRJEB29405	ERR2882522; ERR3188711	Hydrurus_nanopore_fastq_files.tar.gz	NA	PRJEB29405	NA	ERR2869477; ERR2869478; ERR2869481; ERR2869483; ERR2869484; ERR2882521	https://www.ncbi.nlm.nih.gov/pmc/articles/PMC6784874/
3	Pedospumella encystans JBM-S11	PRJNA546545	SRR9203573	NA	SRR9203571	PRJEB13662	ERR1368701	NA	https://www.nature.com/articles/s42003-021-01781-3
4	Poterioochromonas malhamensis DS	PRJNA548251	SRR9265361	NA	SRR9265359	PRJEB13662	ERR1368698	NA	https://www.nature.com/articles/s42003-021-01781-3
5	Poteriospumella lacustris JBM10	PRJNA504603	SRR8350396	NA	SRR8350397	PRJEB13662	ERR1368700	NA	https://academic.oup.com/gbe/article/11/9/2492/5544112; https://academic.oup.com/femsec/article/94/4/fiy039/4923015
6	Rhodomonas baltica CCAP 979/9	PRJEB55799	ERR10177754	NA	ERR10168737	PRJEB55799	ERR10177755	NA	https://www.darwintreeoflife.org/project-resources/

## Sheet: Table S2
Table of contents
Supplementary Table S2: Protist genomic statistics										BUSCO analysis on genes predicted by BRAKER2 using RNA-seq-derived hints
											Complete BUSCOs (C) %	Complete and single-copy BUSCOs (S) %	Complete and duplicated BUSCOs (D) %	Fragmented BUSCOs (F) %	Missing BUSCOs (M) %	Complete BUSCOs (C) Count	Complete and single-copy BUSCOs (S) Count	Complete and duplicated BUSCOs (D) Count	Fragmented BUSCOs (F) Count	Missing BUSCOs (M) Count
																						Mitochondria (Mito)				Plastid (Plast)				Nucleomorph (NLM)
No.	Taxonomic Group	Organism	Genome assemblies	Assembly prefix	GC (%)	No. contigs	Length (bp)	Length (Mbp)	N50	Model	C (%)	S (%)	D (%)	F (%)	M (%)	C (n)	S (n)	D (n)	F (n)	M (n)	Total BUSCO groups searched	No. Mito contigs	Length Mito	Total CDS Mito	Mito CDS	No. Plast contigs	Length Plast	Total CDS Plast	Plast CDS	No. NLM contigs	Length NLM	Total CDS NLM	NLM CDS	Nuclear Genome Codon usage prediction (by Codetta)
1	Cryptophyceae	Cryptomonas borealis NIES-276	GCA_965233945.1	N-NIES-276	52.999	4495	228659112	228.659	70774	generic	21.2	20	1.2	15.7	63.1	54	51	3	40	161	255	1	45975	44	38	2	199314	181	116	3	560901	534	266	FFLLSSSSYY**CC*WLLLLPPPPHHQQRRRRIIIMTTTTNNKKSSRRVV*VAAAADDEEGGGG
2	Cryptophyceae	Cryptomonas pyrenoidifera NIVA-2/81	GCA_965119555.1	N-NV281	54.58	2104	70242591	70.2426	38006	generic	14.4	13.9	0.5	0	85.6	28	27	1	0	166	194	1	49780	43	42	1	129917	141	128	1	189061	222	89	FFLLSSSSYY**CC*WLLLLPPPPHHQQRRRRIIIMTTTTNNKKSSRRVVVVAAAADDEEGGGG	The Standard Code (transl_table=1)
3	Cryptophyceae	Rhinomonas nottbecki K-1855	GCA_965120255.1	N-K1855	55.817	2044	527506635	527.507	463585	generic	90.2	83.5	6.7	3.9	5.9	230	213	17	10	15	255	2	74356	64	55	2	172476	199	162	3	742936	578	276	FFLLSSSSYY**CC*WLLLLPPPPHHQQRRRRIIIMTTTTNNKKSSRRVVVVAAAADDEEGGGG	The Standard Code (transl_table=1)
4	Cryptophyceae	Rhodomonas baltica CCAP 979/9	GCA_965233955.1	P-CCAP979-9	57.356	4231	255180203	255.18	88459	generic	84.7	64.7	20	7.8	7.5	216	165	51	20	19	255	1	47953	51	44	1	136036	144	131	3	640025	505	277	FFLLSSSSYY**CC*WLLLLPPPPHHQQRRRRII*MTTTTNNKKSSRRVVVVAAAADDEEGGGG
5	Cryptophyceae	Rhodomonas lacustris NIVA-8/82	GCA_965120265.1	N-N882	47.653	629	331235570	331.236	1074623	generic	83.1	74.9	8.2	7.1	9.8	212	191	21	18	25	255	1	47855	49	39	1	11164	25	17	3	755289	581	294	FFLLSSSSYY**CC*WLLLLPPPPHHQQRRRRIIIMTTTTNNKKSSRRVVVVAAAADDEEGGGG	The Standard Code (transl_table=1)
6	Cryptophyceae	Storeatula sp. K-1488	GCA_965120275.1	N-K1488	55.768	5217	590634631	590.635	185923	generic	88.6	80.8	7.8	5.5	5.9	226	206	20	14	15	255	1	41358	49	41	3	201006	236	206	3	702482	561	275	FFLLSSSSYY**CC*WLLLLPPPPHHQQRRRRIIIMTTTTNNKK*SRRVVVVAAAADDEEGGGG
7	Ochrophyta	Hydrurus foetidus	https://doi.org/10.5281/zenodo.14540677	N-HFG070301	43.56	3279	123738223	123.738	50372	specific	72	60	12	5	23	72	60	12	5	23	100	2	96019	58	35	2	75074	70	61	0	0	0	0	FFLLSSSSYY**CC*WLLLLPPPPHHQQRRRRIIIMTTTTNNKKSSRRVVVVAAAADDEEGGGG	The Standard Code (transl_table=1)
8	Ochrophyta	Ochromonas danica SAG 933-7	GCA_965119565.1	P-9337	40.929	171	52446323	52.4463	1196440	specific	84	76	8	5	11	84	76	8	5	11	100	1	39581	42	34	3	97738	121	108	0	0	0	0	FFLLSSSSYY**CC*WLLLLPPPPHHQQRRRRIIIMTTTTNNKKSSRRVVVVAAAADDEEGGGG	The Standard Code (transl_table=1)
9	Ochrophyta	Pedospumella encystans JBM-S11	https://doi.org/10.5281/zenodo.14540677	P-PEDENCY	48.881	465	45886490	45.8865	153372	specific	90	71	19	2	8	90	71	19	2	8	100	2	75949	72	58	3	95322	109	73	0	0	0	0	FFLLSSSSYY**CC*WLLLLPPPPHHQQRRRRIIIMTTTTNNKKSSRRVVVVAAAADDEEGGGG	The Standard Code (transl_table=1)
10	Ochrophyta	Poterioochromonas malhamensis DS	https://doi.org/10.5281/zenodo.14540677	P-POTOCHDS	38.732	393	42152338	42.1523	225719	specific	93	85	8	2	5	93	85	8	2	5	100	1	39386	36	25	2	155848	145	125	0	0	0	0	FFLLSSSSYY**CC*WLLLLPPPPHHQQRRRRIIIMTTTTNNKKSSRRVVVVAAAADDEEGGGG	The Standard Code (transl_table=1)
11	Ochrophyta	Poteriospumella lacustris JBM10	https://doi.org/10.5281/zenodo.14540677	P-POTLAC	54.636	369	40779903	40.7799	223345	specific	87	62	25	3	10	87	62	25	3	10	100	1	37388	41	32	1	73952	100	92	0	0	0	0	FFLLSSSSYY**CC*WLLLLPPPPHHQQRRRRIIIMTTTTNNKKSSRRVVVVAAAADDEEGGGG	The Standard Code (transl_table=1)

## Sheet: Table S3
Table of contents
Supplementary Table S3: EVEs general statistics						*Only shown if PLVs or virophage counts ≥ 10		PLV_GENOME_LENGTH (bp)			PERCENT_TIR*_IDENTITY (%)			LENGTH_TIR*_1 (bp)			LENGTH_TIR*_2 (bp)			INSERT_LENGTH (bp)			GC %			TOTAL_CDS (n)			CODING_DENSITY (%)			MEAN_INTERGENIC_SPACER (bp)
No.	Taxonomic_Group	Organism	Element_class	Counts	Cumulative_length (bp)	No. Per Mbp of Genome	% Per Mbp of Genome	MIN	MAX	MEDIAN	MIN	MAX	MEDIAN	MIN	MAX	MEDIAN	MIN	MAX	MEDIAN	MIN	MAX	MEDIAN	MIN	MAX	MEDIAN	MIN	MAX	MEDIAN	MIN	MAX	MEDIAN	MIN	MAX	MEDIAN
1	Cryptophyceae	Cryptomonas borealis NIES-276	PLV	177	4014646	0.8	1.75573	8306	44565	22504	67	100	96	102	4435	358	102	4449	366	8030	44363	21541	20.889	54.47	24.791	14	66	34	38.46	97.38	81.04	2	360	47.5
2	Cryptophyceae	Cryptomonas pyrenoidifera NIVA-2/81	PLV	57	1325301	0.8	1.88675	11176	34324	22871	75	100	97	102	1568	373	103	1554	370	10071	33540	21790	23.287	50.471	29.208	15	56	35	57.15	94.25	76.75	29	287	66
3	Ochrophyta	Hydrurus foetidus	PLV	8	159653			17995	23384	18953.5	94	99	98	158	625	322.5	157	625	320.5	17514	22883	18358.5	31.653	37.03	33.2135	26	32	29.5	76.05	92.56	83.81	29	92	41.75
4	Ochrophyta	Ochromonas danica SAG 933-7	PLV	55	1295035	1	2.46926	12889	57552	21748	77	100	99	103	8386	617	104	8624	620	5241	55668	19278	25.076	39.409	30.266	8	45	23	53.16	97.82	91.21	27	191	39
5	Ochrophyta	Pedospumella encystans	PLV	3	61327			12997	25783	22547	69	96	96	380	597	401	381	604	403	11798	25024	21745	30.769	35.062	32.696	18	27	26	81.37	91.01	88.52	30.5	43	37
6	Ochrophyta	Poterioochromonas DS	PLV	4	101768			20687	28739	26171	98	100	98.5	376	660	479	375	661	481	19525	27985	25137	25.712	31.845	28.477	28	35	29.5	87.55	92.89	92	40.5	64	52
7	Ochrophyta	Poteriospumella lacustris strain-JBM10	PLV	6	148815			18700	31082	24779	99	100	100	310	1025	543	309	1025	543	18083	29934	23541	23.908	33.611	30.6395	22	43	29.5	87.55	95.61	92.135	29	47	42.5
8	Cryptophyceae	Rhinomonas nottbecki K-1855	PLV	54	1563398	0.1	0.296374	12228	46585	28366.5	72	100	99	109	1500	535.5	108	1500	535.5	10701	44463	27330.5	26.39	49.141	30.775	12	44	23	67.54	97.16	93.62	21	149	43.25
9	Cryptophyceae	Rhodomonas baltica CCAP 979/9	PLV	4	90322			7036	43094	20096	96	100	98	203	598	399.5	203	599	399.5	6476	41899	19377	29.477	42.205	34.004	13	37	29	80.36	94.83	89.17	33	67	44.25
10	Cryptophyceae	Rhodomonas lacustris NIVA-8/82	PLV	706	15740464	2.1	4.75205	6822	53152	22125	64	100	99	100	7179	342	100	7061	341.5	6406	51758	21073.5	30.539	49.921	34.189	7	62	19	39.51	97.17	91.19	26	469	57
11	Cryptophyceae	Storeatula sp. K-1488	PLV	101	2977251	0.2	0.504077	10440	63893	28917	73	100	99	118	1240	432	118	1238	432	7964	62289	27885	27.004	57.002	31.271	9	70	26	42.69	97.89	92.24	21.5	389	37.5
12	Ochrophyta	Ochromonas danica SAG 933-7	Hybrid	2	72153			29791	42362	36076.5	87	98	92.5	538	4103	2320.5	541	4095	2318	28714	34166	31440	30.046	32.939	31.4925	31	32	31.5	82.79	89.98	86.385	46.5	47	46.75
13	Ochrophyta	Ochromonas danica SAG 933-7	Virophages	9	187325			6694	31101	24034	70	99	94	152	1470	360	152	1408	361	6275	30382	21158	32.33	37.185	33.424	5	28	17	60.12	95.14	85.45	51.5	175.5	64.5
14	Ochrophyta	Pedospumella encystans	Virophages	6	64761			6044	18675	9199.5	68	97	84.5	120	203	167	120	204	167.5	5775	18421	8798.5	35.726	44.287	35.9355	8	25	10	83.82	96.25	93.73	36	69.5	48.25
15	Ochrophyta	Poterioochromonas DS	Virophages	1	34392			34392	34392	34392	99	99	99	470	470	470	470	470	470	33454	33454	33454	34.322	34.322	34.322	35	35	35	92.92	92.92	92.92	57.5	57.5	57.5
*TIR = Terminal Inverted Repeat

## Sheet: Table S4
Table of contents
Supplementary Table S4: EVEs detailed information
1	No.	Endogenous viral element (EVE) identification number
2	Organism	Taxonomy of the organism expressing the transcript
3	Contig_id	Name of contig containing EVE
4	EVE name	Name of EVE based on coordinates - polinton-like virus or virophage
5	Start	Start position of EVE in contig
6	End	End position of EVE in contig
7	EVE Length	EVE length (bp)
8	GC	GC content (%)
9	TOTAL_CDS	The total number of coding sequences (CDS) identified in the dataset or genome
10	CODING_DENSITY	Proportion of the region composed of coding sequences (%)
11	NONCODING_DENSITY	Proportion of the region composed of noncoding sequences (%)
12	STOP-TAG	% of coding sequences that terminate with the TAG stop codon
13	STOP-TAA	% of coding sequences that terminate with the TAA stop codon
14	STOP-TGA	% of coding sequences that terminate with the TGA stop codon
15	STOP-OTHER	% of coding sequences that terminate with stop codons other than TAG, TAA, or TGA
16	Virophage MCP	Presence of virophage-type capsid (Yes/No)
17	PLV_MCP	Presence of polinton-type capsid (Yes/No)
18	TIR Score	Match score for the alignment between Terminal Inverted Repeats (TIR)
19	m1/m2	The number of matching bases between the two sequences in the repeat
20	perc	Percent identity between TIRs
21	gaps	Gaps in TIR alignment
22	seq1start	TIR1 start position in element
23	seq1end	TIR1 end position in element
24	len1	TIR1 length (bp)
25	seq2start	TIR2 start position in element
26	seq2end	TIR2 end position in element
27	len2	TIR2 length (bp)
28	orient. left	Orientation of TIR at 5p
29	orient. right	Orientation of TIR at 3p
30	insert_length	Length of insert (genome) flanked by TIRs
31	TSD details	Target Site Duplications: TSD length in bp (LEN), sequence, and distance from 5p (D1) and 3p end (D2)
32	TSD conservation	Conservation status of TSD sequences (PERFECT/IMPERFECT/NODETECT)
33	Cluster_CDhit	Cluster affiliation following dereplication of PLV genomes (cd-hit: 90% coverage, 90% identity)
34	MCP_tree	Included in Major Capsid Protein phylogenetic tree (Yes/No) - based on HMM/Protein coverage (≥70%)
No.	Organism	Contig_id	EVE name	Start	End	EVE length	GC	TOTAL_CDS	CODING_DENSITY	NONCODING_DENSITY	STOP-TAG	STOP-TAA	STOP-TGA	STOP-OTHER	Virophage MCP	PLV_MCP	TIR Score	m1/m2	perc	gaps	seq1start	seq1end	len1	seq2start	seq2end	len2	orient. left	orient. right	insert_length	TSD details	TSD conservation	Cluster_CDhit	MCP_tree
1	Cryptomonas borealis	N-NIES-276-C10	N-NIES-276-C10_229847-252257	229847	252257	22410	21.776	37	84.31	15.69	16.22	70.27	13.51	0	No	Yes	1629	551/554	99	1	1	554	554	22410	21856	555	--->	<---	21303	[ LEN=6 D1=0,ATGGAG,D2=0]	PERFECT	630	NO
2	Cryptomonas borealis	N-NIES-276-C10	N-NIES-276-C10_96669-119015	96669	119015	22346	23.49	34	90.72	9.28	8.82	82.35	8.82	0	No	Yes	820	336/356	94	9	1	358	358	22346	21984	363	--->	<---	21627	[ LEN=6 D1=0,GGACGG,D2=0]	PERFECT	639	NO
3	Cryptomonas borealis	N-NIES-276-C100	N-NIES-276-C100_125511-143149	125511	143149	17638	31.529	24	66.26	33.74	25	50	25	0	No	Yes	340	132/143	92	1	1	144	144	17638	17496	143	--->	<---	17353	[ LEN=6 D1=0,AAAAGC,D2=0]	PERFECT	1045	NO
4	Cryptomonas borealis	N-NIES-276-C1007	N-NIES-276-C1007_21537-44041	21537	44041	22504	22.991	42	72.43	27.57	7.14	69.05	23.81	0	No	Yes	1116	472/493	95	18	1	500	500	22504	22001	504	--->	<---	21502	NA	NODETECT	602	NO
5	Cryptomonas borealis	N-NIES-276-C1015	N-NIES-276-C1015_8729-31721	8729	31721	22992	21.673	36	88.15	11.85	8.33	86.11	5.56	0	No	Yes	1166	394/398	98	0	1	398	398	22992	22595	398	--->	<---	22198	[ LEN=6 D1=0,ACAACA,D2=0]	PERFECT	494	NO
6	Cryptomonas borealis	N-NIES-276-C103	N-NIES-276-C103_124612-151391	124612	151391	26779	28.321	37	67.34	32.66	13.51	67.57	18.92	0	No	Yes	2716	960/995	96	2	1	997	997	26779	25785	995	--->	<---	24789	NA	NODETECT	272	NO
7	Cryptomonas borealis	N-NIES-276-C1044	N-NIES-276-C1044_25759-47027	25759	47027	21268	23.331	32	91.96	8.04	18.75	68.75	12.5	0	No	Yes	592	284/310	91	13	1	319	319	21268	20955	314	--->	<---	20637	[ LEN=6 D1=0,ACACCG,D2=0]	PERFECT	833	NO
8	Cryptomonas borealis	N-NIES-276-C1053	N-NIES-276-C1053_2692-38704	2692	38704	36012	38.246	52	54.72	45.28	13.46	44.23	42.31	0	No	Yes	495	337/433	77	11	1	436	436	36012	35572	441	--->	<---	35137	NA	NODETECT	85	NO
9	Cryptomonas borealis	N-NIES-276-C1060	N-NIES-276-C1060_4031-27421	4031	27421	23390	26.097	33	74.27	25.73	30.3	57.58	12.12	0	No	Yes	2073	1019/1025	99	80	1	1027	1027	23390	22288	1103	--->	<---	21262	[ LEN=6 D1=0,ACCCCA,D2=0]	PERFECT	434	NO
10	Cryptomonas borealis	N-NIES-276-C107	N-NIES-276-C107_114806-145236	114806	145236	30430	33.234	44	86.79	13.21	13.64	63.64	22.73	0	No	Yes	759	277/283	97	4	1	287	287	30430	30148	283	--->	<---	29862	[ LEN=5 D1=0,AGTGA,D2=0]	PERFECT	138	NO
11	Cryptomonas borealis	N-NIES-276-C1078	N-NIES-276-C1078_41380-60872	41380	60872	19492	23.302	30	88.23	11.77	3.33	93.33	3.33	0	No	Yes	832	356/364	97	17	1	375	375	19492	19123	370	--->	<---	18749	[ LEN=6 D1=0,AGCTCA,D2=0]	PERFECT	1004	NO
12	Cryptomonas borealis	N-NIES-276-C109	N-NIES-276-C109_32518-53750	32518	53750	21232	23.239	36	90.65	9.35	5.56	75	19.44	0	No	Yes	703	265/270	98	6	1	270	270	21232	20957	276	--->	<---	20688	[ LEN=5 D1=0,ATGAA,D2=0]	PERFECT	839	NO
13	Cryptomonas borealis	N-NIES-276-C1128	N-NIES-276-C1128_16594-37631	16594	37631	21037	22.869	24	89.88	10.12	0	95.83	4.17	0	No	Yes	1125	379/379	100	1	1	379	379	21037	20658	380	--->	<---	20280	[ LEN=6 D1=0,ATGTTC,D2=0]	PERFECT	35	NO
14	Cryptomonas borealis	N-NIES-276-C1134	N-NIES-276-C1134_24150-56032	24150	56032	31882	52.271	20	89.54	10.46	15	35	45	5	No	Yes	152	116/150	77	5	1	151	151	31882	31729	154	--->	<---	31579	NA	NODETECT	122	NO
15	Cryptomonas borealis	N-NIES-276-C1139	N-NIES-276-C1139_43289-55221	43289	55221	11932	24.623	20	80.51	19.49	15	70	5	10	No	Yes	79	81/104	77	6	1	107	107	11932	11826	107	--->	<---	11720	[ LEN=4 D1=0,ATTG,D2=0]	PERFECT	1114	NO
16	Cryptomonas borealis	N-NIES-276-C119	N-NIES-276-C119_69517-91147	69517	91147	21630	23.722	36	88.06	11.94	11.11	77.78	11.11	0	No	Yes	1507	517/519	99	3	1	519	519	21630	21109	522	--->	<---	20591	[ LEN=6 D1=0,CAAGTT,D2=0]	PERFECT	785	NO
17	Cryptomonas borealis	N-NIES-276-C12	N-NIES-276-C12_158293-179452	158293	179452	21159	22.662	31	84.73	15.27	3.23	87.1	9.68	0	No	Yes	638	430/479	89	38	1	482	482	21159	20646	514	--->	<---	20165	[ LEN=6 D1=0,CTGAAT,D2=0]	PERFECT	851	NO
18	Cryptomonas borealis	N-NIES-276-C121	N-NIES-276-C121_57825-87748	57825	87748	29923	33.543	34	66.77	33.23	8.82	52.94	38.24	0	No	Yes	4508	1552/1589	97	0	1	1589	1589	29923	28335	1589	--->	<---	26747	NA	NODETECT	147	NO
19	Cryptomonas borealis	N-NIES-276-C122	N-NIES-276-C122_22579-48643	22579	48643	26064	27.482	40	81.61	18.39	15	67.5	17.5	0	No	Yes	847	297/302	98	2	1	304	304	26064	25763	302	--->	<---	25460	[ LEN=4 D1=0,CCCC,D2=0]	PERFECT	303	NO
20	Cryptomonas borealis	N-NIES-276-C124	N-NIES-276-C124_75907-100178	75907	100178	24271	24	33	88.77	11.23	9.09	78.79	12.12	0	No	Yes	871	301/303	99	2	1	305	305	24271	23969	303	--->	<---	23665	[ LEN=5 D1=0,CCCCC,D2=0]	PERFECT	366	NO
21	Cryptomonas borealis	N-NIES-276-C1249	N-NIES-276-C1249_36635-57726	36635	57726	21091	23.83	34	86.15	13.85	8.82	85.29	5.88	0	No	Yes	656	224/225	99	1	1	225	225	21091	20866	226	--->	<---	20642	[ LEN=6 D1=0,CAGATT,D2=0]	PERFECT	865	NO
22	Cryptomonas borealis	N-NIES-276-C126	N-NIES-276-C126_93284-115062	93284	115062	21778	21.871	33	86.44	13.56	0	90.91	9.09	0	No	Yes	477	215/239	89	6	1	243	243	21778	21538	241	--->	<---	21296	[ LEN=6 D1=0,CCGCCC,D2=0]	PERFECT	31	YES
23	Cryptomonas borealis	N-NIES-276-C1271	N-NIES-276-C1271_22515-44670	22515	44670	22155	23.57	37	82.15	17.85	13.51	78.38	8.11	0	No	Yes	777	279/288	96	2	1	290	290	22155	21868	288	--->	<---	21579	[ LEN=6 D1=0,CGCCGA,D2=0]	PERFECT	684	YES
24	Cryptomonas borealis	N-NIES-276-C1272	N-NIES-276-C1272_5929-28567	5929	28567	22638	23.456	32	86.06	13.94	6.25	81.25	12.5	0	No	Yes	1658	554/555	99	0	1	555	555	22638	22084	555	--->	<---	21530	[ LEN=4 D1=0,CGGT,D2=0]	PERFECT	565	NO
25	Cryptomonas borealis	N-NIES-276-C130	N-NIES-276-C130_28479-52111	28479	52111	23632	38.621	34	64.92	35.08	23.53	55.88	20.59	0	No	Yes	390	162/186	87	0	1	186	186	23632	23447	186	--->	<---	23262	NA	NODETECT	414	NO
26	Cryptomonas borealis	N-NIES-276-C1314	N-NIES-276-C1314_14341-37591	14341	37591	23250	21.781	34	92.8	7.2	11.76	79.41	8.82	0	No	Yes	1124	440/459	95	10	1	465	465	23250	22788	463	--->	<---	22324	[ LEN=5 D1=0,CTTAT,D2=0]	PERFECT	455	NO
27	Cryptomonas borealis	N-NIES-276-C1352	N-NIES-276-C1352_29663-46914	29663	46914	17251	23.112	21	88.54	11.46	9.52	90.48	0	0	No	Yes	234	94/106	88	0	1	106	106	17251	17146	106	--->	<---	17041	NA	NODETECT	1050	NO
28	Cryptomonas borealis	N-NIES-276-C1358	N-NIES-276-C1358_7595-31677	7595	31677	24082	22.353	36	88	12	8.33	86.11	5.56	0	No	Yes	1670	790/818	96	49	1	857	857	24082	23255	828	--->	<---	22399	[ LEN=6 D1=0,GAACAT,D2=0]	PERFECT	379	NO
29	Cryptomonas borealis	N-NIES-276-C138	N-NIES-276-C138_88598-113975	88598	113975	25377	46.834	26	78.35	21.65	19.23	42.31	38.46	0	No	Yes	1079	401/420	95	4	1	424	424	25377	24958	420	--->	<---	24535	NA	NODETECT	322	NO
30	Cryptomonas borealis	N-NIES-276-C14	N-NIES-276-C14_203104-225587	203104	225587	22483	24.312	35	89.68	10.32	11.43	65.71	22.86	0	No	Yes	3694	1270/1281	99	6	1	1282	1282	22483	21198	1286	--->	<---	19917	NA	NODETECT	610	NO
31	Cryptomonas borealis	N-NIES-276-C1419	N-NIES-276-C1419_6767-28007	6767	28007	21240	23.366	35	90.56	9.44	17.14	68.57	14.29	0	No	Yes	482	242/246	98	19	1	247	247	21240	20977	264	--->	<---	20731	[ LEN=6 D1=0,GAGGGG,D2=0]	PERFECT	838	NO
32	Cryptomonas borealis	N-NIES-276-C142	N-NIES-276-C142_134880-155303	134880	155303	20423	31.793	32	62.39	37.61	9.38	71.88	18.75	0	No	Yes	702	262/274	95	3	1	277	277	20423	20150	274	--->	<---	19874	[ LEN=4 D1=0,GCAT,D2=0]	PERFECT	942	NO
33	Cryptomonas borealis	N-NIES-276-C142	N-NIES-276-C142_55024-76086	55024	76086	21062	23.725	33	94.79	5.21	24.24	69.7	6.06	0	No	Yes	782	266/267	99	1	1	268	268	21062	20796	267	--->	<---	20529	[ LEN=5 D1=0,GGAGA,D2=0]	PERFECT	870	NO
34	Cryptomonas borealis	N-NIES-276-C142	N-NIES-276-C142_29514-49836	29514	49836	20322	31.842	37	68.52	31.48	16.22	67.57	16.22	0	No	Yes	647	273/292	93	8	1	299	299	20322	20030	293	--->	<---	19732	[ LEN=6 D1=0,GCTTTG,D2=0]	PERFECT	954	NO
35	Cryptomonas borealis	N-NIES-276-C1468	N-NIES-276-C1468_7043-20358	7043	20358	13315	21.99	32	81.04	18.96	15.62	62.5	21.88	0	No	Yes	101	83/111	74	3	1	112	112	13315	13203	113	--->	<---	13092	NA	NODETECT	1100	NO
36	Cryptomonas borealis	N-NIES-276-C147	N-NIES-276-C147_59107-78626	59107	78626	19519	25.186	25	80.15	19.85	16	72	12	0	No	Yes	3229	1251/1313	95	23	1	1336	1336	19519	18207	1313	--->	<---	16872	[ LEN=7 D1=0,GGCTACG,D2=0]	PERFECT	1002	NO
37	Cryptomonas borealis	N-NIES-276-C1497	N-NIES-276-C1497_17392-42336	17392	42336	24944	25.152	35	90.64	9.36	20	65.71	14.29	0	No	Yes	884	348/355	98	11	1	355	355	24944	24579	366	--->	<---	24225	[ LEN=6 D1=0,CCTTTA,D2=0]	PERFECT	337	NO
38	Cryptomonas borealis	N-NIES-276-C15	N-NIES-276-C15_203883-231584	203883	231584	27701	24.757	48	62.49	37.51	14.58	72.92	12.5	0	No	Yes	666	246/264	93	0	1	264	264	27701	27438	264	--->	<---	27175	NA	NODETECT	241	NO
39	Cryptomonas borealis	N-NIES-276-C151	N-NIES-276-C151_40822-63358	40822	63358	22536	23.429	35	86.78	13.22	8.57	85.71	5.71	0	No	Yes	592	316/324	97	27	1	351	351	22536	22213	324	--->	<---	21863	[ LEN=6 D1=0,GTTCAT,D2=0]	PERFECT	586	NO
40	Cryptomonas borealis	N-NIES-276-C1525	N-NIES-276-C1525_30247-51671	30247	51671	21424	26.027	31	64.65	35.35	12.9	67.74	19.35	0	No	Yes	376	380/457	83	38	1	475	475	21424	20948	477	--->	<---	20474	NA	NODETECT	815	NO
41	Cryptomonas borealis	N-NIES-276-C1545	N-NIES-276-C1545_7497-29766	7497	29766	22269	23.656	39	88.32	11.68	15.38	71.79	12.82	0	No	Yes	938	338/348	97	3	1	351	351	22269	21922	348	--->	<---	21572	NA	NODETECT	662	NO
42	Cryptomonas borealis	N-NIES-276-C157	N-NIES-276-C157_104041-122184	104041	122184	18143	37.678	30	72.38	27.62	20	43.33	36.67	0	No	Yes	592	284/298	95	17	1	300	300	18143	17831	313	--->	<---	17532	[ LEN=6 D1=0,TACTGG,D2=0]	PERFECT	1041	NO
43	Cryptomonas borealis	N-NIES-276-C1594	N-NIES-276-C1594_3513-21842	3513	21842	18329	41.017	31	78.23	21.77	16.13	45.16	32.26	6.45	No	Yes	4336	1508/1522	99	11	1	1522	1522	18329	16797	1533	--->	<---	15276	NA	NODETECT	1038	NO
44	Cryptomonas borealis	N-NIES-276-C163	N-NIES-276-C163_92659-113779	92659	113779	21120	23.546	36	83.85	16.15	8.33	69.44	22.22	0	No	Yes	841	335/346	96	10	1	349	349	21120	20768	353	--->	<---	20420	[ LEN=6 D1=0,TATCGG,D2=0]	PERFECT	861	NO
45	Cryptomonas borealis	N-NIES-276-C165	N-NIES-276-C165_23048-45958	23048	45958	22910	21.519	42	85.29	14.71	9.52	73.81	16.67	0	No	Yes	1001	443/477	92	16	1	484	484	22910	22425	486	--->	<---	21942	[ LEN=6 D1=0,TCAGCG,D2=0]	PERFECT	512	NO
46	Cryptomonas borealis	N-NIES-276-C165	N-NIES-276-C165_58581-81937	58581	81937	23356	27.689	39	64.42	35.58	17.95	56.41	20.51	5.13	No	Yes	1396	476/481	98	1	1	482	482	23356	22876	481	--->	<---	22395	NA	NODETECT	439	NO
47	Cryptomonas borealis	N-NIES-276-C1654	N-NIES-276-C1654_6769-23626	6769	23626	16857	24.791	31	60.37	39.63	9.68	67.74	16.13	6.45	No	Yes	195	277/388	71	16	1	393	393	16857	16459	399	--->	<---	16067	NA	NODETECT	1054	NO
48	Cryptomonas borealis	N-NIES-276-C1665	N-NIES-276-C1665_32286-47034	32286	47034	14748	28.268	20	58.01	41.99	5	75	20	0	No	Yes	899	529/656	80	15	1	658	658	14748	14080	669	--->	<---	13423	NA	NODETECT	1086	NO
49	Cryptomonas borealis	N-NIES-276-C1670	N-NIES-276-C1670_17725-39583	17725	39583	21858	25.126	40	85.87	14.13	17.5	67.5	15	0	No	Yes	735	253/256	98	1	1	257	257	21858	21603	256	--->	<---	21347	[ LEN=5 D1=0,TCTCC,D2=0]	PERFECT	743	NO
50	Cryptomonas borealis	N-NIES-276-C171	N-NIES-276-C171_47450-70869	47450	70869	23419	48.798	25	79.14	20.86	20	36	44	0	No	Yes	79	89/124	71	4	1	126	126	23419	23294	126	--->	<---	23169	NA	NODETECT	429	NO
51	Cryptomonas borealis	N-NIES-276-C1717	N-NIES-276-C1717_7046-23848	7046	23848	16802	35.924	30	76.45	23.55	3.33	66.67	30	0	No	Yes	3691	1529/1579	96	58	1	1634	1634	16802	15221	1582	--->	<---	13588	[ LEN=7 D1=0,TGACCCG,D2=0]	PERFECT	1056	NO
52	Cryptomonas borealis	N-NIES-276-C174	N-NIES-276-C174_92843-119292	92843	119292	26449	28.871	31	92.2	7.8	16.13	67.74	16.13	0	No	Yes	833	283/284	99	1	1	284	284	26449	26165	285	--->	<---	25882	[ LEN=6 D1=0,TTGGGT,D2=0]	PERFECT	287	YES
53	Cryptomonas borealis	N-NIES-276-C179	N-NIES-276-C179_101419-126172	101419	126172	24753	33.196	41	70.04	29.96	21.95	43.9	34.15	0	No	Yes	744	260/263	98	2	1	264	264	24753	24490	264	--->	<---	24227	NA	NODETECT	343	NO
54	Cryptomonas borealis	N-NIES-276-C1804	N-NIES-276-C1804_7527-41409	7527	41409	33882	43.469	46	69.12	30.88	15.22	45.65	39.13	0	No	Yes	9046	3158/3202	98	21	1	3217	3217	33882	30675	3208	--->	<---	27459	NA	NODETECT	104	NO
55	Cryptomonas borealis	N-NIES-276-C1824	N-NIES-276-C1824_8892-31501	8892	31501	22609	25.631	44	63.99	36.01	13.64	59.09	27.27	0	No	Yes	1536	528/534	98	2	1	536	536	22609	22076	534	--->	<---	21541	[ LEN=6 D1=0,TGTGGT,D2=0]	PERFECT	568	NO
56	Cryptomonas borealis	N-NIES-276-C185	N-NIES-276-C185_39934-79647	39934	79647	39713	34.102	66	61.93	38.07	21.21	62.12	16.67	0	No	Yes	7683	3245/3362	96	132	1	3477	3477	39713	36335	3379	--->	<---	32859	NA	NODETECT	74	NO
57	Cryptomonas borealis	N-NIES-276-C1857	N-NIES-276-C1857_16011-37165	16011	37165	21154	22.752	29	88.43	11.57	3.45	86.21	10.34	0	No	Yes	809	443/480	92	31	1	494	494	21154	20658	497	--->	<---	20165	NA	NODETECT	35	NO
58	Cryptomonas borealis	N-NIES-276-C1884	N-NIES-276-C1884_1702-29297	1702	29297	27595	44.91	34	62.45	37.55	2.94	32.35	64.71	0	No	Yes	3574	1274/1291	98	15	1	1300	1300	27595	26299	1297	--->	<---	25000	NA	NODETECT	249	NO
59	Cryptomonas borealis	N-NIES-276-C1892	N-NIES-276-C1892_313-37990	313	37990	37677	36.898	51	50.04	49.96	19.61	47.06	33.33	0	No	Yes	410	146/153	95	0	1	153	153	37677	37525	153	--->	<---	37373	NA	NODETECT	82	NO
60	Cryptomonas borealis	N-NIES-276-C19	N-NIES-276-C19_102027-121705	102027	121705	19678	22.284	29	84.12	15.88	6.9	86.21	6.9	0	No	Yes	621	303/336	90	13	1	343	343	19678	19337	342	--->	<---	18995	NA	NODETECT	995	NO
61	Cryptomonas borealis	N-NIES-276-C1912	N-NIES-276-C1912_23997-43109	23997	43109	19112	24.492	30	92.1	7.9	6.67	86.67	6.67	0	No	Yes	603	225/228	98	5	1	232	232	19112	18884	229	--->	<---	18653	[ LEN=5 D1=0,TTCCT,D2=0]	PERFECT	10	NO
62	Cryptomonas borealis	N-NIES-276-C193	N-NIES-276-C193_61373-90699	61373	90699	29326	29.69	30	74.46	25.54	6.67	76.67	16.67	0	No	Yes	2862	1050/1071	98	17	1	1084	1084	29326	28252	1075	--->	<---	27169	NA	NODETECT	168	YES
63	Cryptomonas borealis	N-NIES-276-C1932	N-NIES-276-C1932_15515-31415	15515	31415	15900	28.843	32	77.28	22.72	12.5	59.38	28.12	0	No	Yes	1351	633/650	97	40	1	685	685	15900	15246	655	--->	<---	14562	[ LEN=5 D1=0,TTTTC,D2=0]	PERFECT	1068	NO
64	Cryptomonas borealis	N-NIES-276-C1945	N-NIES-276-C1945_5285-30219	5285	30219	24934	26.061	44	65.25	34.75	11.36	54.55	34.09	0	No	Yes	1016	360/367	98	3	1	369	369	24934	24567	368	--->	<---	24199	NA	NODETECT	338	NO
65	Cryptomonas borealis	N-NIES-276-C198	N-NIES-276-C198_90953-119202	90953	119202	28249	47.796	28	45.78	54.22	25	25	50	0	No	Yes	129	119/146	81	10	1	154	154	28249	28102	148	--->	<---	27949	NA	NODETECT	219	NO
66	Cryptomonas borealis	N-NIES-276-C1998	N-NIES-276-C1998_4809-23075	4809	23075	18266	23.47	32	76.05	23.95	6.25	81.25	9.38	3.12	No	Yes	1800	948/1062	89	49	1	1080	1080	18266	17174	1093	--->	<---	16095	NA	NODETECT	1040	NO
67	Cryptomonas borealis	N-NIES-276-C20	N-NIES-276-C20_170226-194878	170226	194878	24652	26.278	37	90.24	9.76	13.51	70.27	16.22	0	No	Yes	843	281/281	100	0	1	281	281	24652	24372	281	--->	<---	24092	NA	NODETECT	350	NO
68	Cryptomonas borealis	N-NIES-276-C2006	N-NIES-276-C2006_19952-41250	19952	41250	21298	23.697	36	84.79	15.21	13.89	63.89	22.22	0	No	Yes	523	229/243	94	9	1	245	245	21298	21049	250	--->	<---	20805	NA	NODETECT	829	YES
69	Cryptomonas borealis	N-NIES-276-C201	N-NIES-276-C201_26297-47511	26297	47511	21214	33.435	37	64.4	35.6	16.22	56.76	24.32	2.7	No	Yes	2502	862/877	98	2	1	879	879	21214	20338	877	--->	<---	19460	NA	NODETECT	845	NO
70	Cryptomonas borealis	N-NIES-276-C2013	N-NIES-276-C2013_2919-27397	2919	27397	24478	39.48	30	47.18	52.82	10	43.33	43.33	3.33	No	Yes	1017	619/745	83	28	1	772	772	24478	23733	746	--->	<---	22962	NA	NODETECT	354	NO
71	Cryptomonas borealis	N-NIES-276-C202	N-NIES-276-C202_37120-63606	37120	63606	26486	38.182	33	41.08	58.92	6.06	63.64	30.3	0	No	Yes	366	198/234	84	7	1	237	237	26486	26249	238	--->	<---	26013	NA	NODETECT	286	NO
72	Cryptomonas borealis	N-NIES-276-C2023	N-NIES-276-C2023_7139-29768	7139	29768	22629	23.05	30	82.8	17.2	6.67	83.33	10	0	No	Yes	902	326/339	96	2	1	339	339	22629	22289	341	--->	<---	21951	NA	NODETECT	567	NO
73	Cryptomonas borealis	N-NIES-276-C206	N-NIES-276-C206_24452-47990	24452	47990	23538	26.638	29	82.76	17.24	10.34	72.41	17.24	0	No	Yes	2219	757/767	98	1	1	768	768	23538	22772	767	--->	<---	22005	NA	NODETECT	419	NO
74	Cryptomonas borealis	N-NIES-276-C209	N-NIES-276-C209_99557-113982	99557	113982	14425	27.889	26	82.86	17.14	11.54	57.69	23.08	7.69	No	Yes	96	80/104	76	4	1	107	107	14425	14321	105	--->	<---	14215	NA	NODETECT	1089	NO
75	Cryptomonas borealis	N-NIES-276-C215	N-NIES-276-C215_42607-66567	42607	66567	23960	24.19	36	81.52	18.48	5.56	77.78	16.67	0	No	Yes	1138	386/388	99	1	1	388	388	23960	23572	389	--->	<---	23185	NA	NODETECT	389	NO
76	Cryptomonas borealis	N-NIES-276-C215	N-NIES-276-C215_70630-99223	70630	99223	28593	29.542	42	78.49	21.51	11.9	76.19	11.9	0	No	Yes	4647	1941/1977	98	86	1	1980	1980	28593	26534	2060	--->	<---	24555	NA	NODETECT	201	NO
77	Cryptomonas borealis	N-NIES-276-C220	N-NIES-276-C220_99524-121815	99524	121815	22291	23.144	37	87.33	12.67	8.11	72.97	18.92	0	No	Yes	861	319/325	98	6	1	326	326	22291	21962	330	--->	<---	21637	NA	NODETECT	648	NO
78	Cryptomonas borealis	N-NIES-276-C227	N-NIES-276-C227_668-12624	668	12624	11956	25.343	21	57.81	42.19	14.29	66.67	19.05	0	No	Yes	230	126/151	83	4	1	152	152	11956	11803	154	--->	<---	11652	NA	NODETECT	1113	NO
79	Cryptomonas borealis	N-NIES-276-C23	N-NIES-276-C23_99128-124161	99128	124161	25033	23.361	39	88.86	11.14	7.69	74.36	17.95	0	No	Yes	11087	4165/4427	94	30	1	4435	4435	25033	20585	4449	--->	<---	16151	NA	NODETECT	334	YES
80	Cryptomonas borealis	N-NIES-276-C235	N-NIES-276-C235_66175-88393	66175	88393	22218	23.328	33	88.55	11.45	15.15	75.76	9.09	0	No	Yes	858	314/317	99	6	1	323	323	22218	21902	317	--->	<---	21580	NA	NODETECT	670	NO
81	Cryptomonas borealis	N-NIES-276-C237	N-NIES-276-C237_23261-50502	23261	50502	27241	45.982	38	70.42	29.58	18.42	26.32	55.26	0	No	Yes	532	188/193	97	1	1	193	193	27241	27048	194	--->	<---	26856	NA	NODETECT	258	NO
82	Cryptomonas borealis	N-NIES-276-C2398	N-NIES-276-C2398_5-23245	5	23245	23240	49.505	33	70.14	29.86	18.18	24.24	57.58	0	No	Yes	2730	950/971	97	3	1	971	971	23240	22267	974	--->	<---	21297	NA	NODETECT	457	NO
83	Cryptomonas borealis	N-NIES-276-C2435	N-NIES-276-C2435_7499-31224	7499	31224	23725	26.276	33	78.55	21.45	15.15	81.82	3.03	0	No	Yes	1729	951/965	98	89	1	1051	1051	23725	22758	968	--->	<---	21708	NA	NODETECT	404	NO
84	Cryptomonas borealis	N-NIES-276-C244	N-NIES-276-C244_72212-94773	72212	94773	22561	23.514	38	87.72	12.28	13.16	76.32	10.53	0	No	Yes	1442	502/506	99	4	1	510	510	22561	22056	506	--->	<---	21547	NA	NODETECT	578	NO
85	Cryptomonas borealis	N-NIES-276-C2444	N-NIES-276-C2444_10428-23689	10428	23689	13261	27.396	18	56.36	43.64	27.78	72.22	0	0	No	Yes	869	423/481	87	14	1	487	487	13261	12773	489	--->	<---	12287	NA	NODETECT	1101	NO
86	Cryptomonas borealis	N-NIES-276-C256	N-NIES-276-C256_100971-125859	100971	125859	24888	26.856	44	65.23	34.77	6.82	54.55	34.09	4.55	No	Yes	2329	795/800	99	3	1	801	801	24888	24087	802	--->	<---	23287	NA	NODETECT	339	NO
87	Cryptomonas borealis	N-NIES-276-C263	N-NIES-276-C263_44978-70014	44978	70014	25036	49.085	36	54.32	45.68	13.89	47.22	38.89	0	No	Yes	258	102/114	89	0	1	114	114	25036	24923	114	--->	<---	24810	NA	NODETECT	333	NO
88	Cryptomonas borealis	N-NIES-276-C266	N-NIES-276-C266_55619-85169	55619	85169	29550	54.47	40	69.36	30.64	17.5	12.5	70	0	No	Yes	215	89/102	87	0	1	102	102	29550	29449	102	--->	<---	29348	NA	NODETECT	157	NO
89	Cryptomonas borealis	N-NIES-276-C268	N-NIES-276-C268_88756-109498	88756	109498	20742	22.741	32	86.68	13.32	9.38	81.25	9.38	0	No	Yes	776	280/287	97	3	1	288	288	20742	20454	289	--->	<---	20167	NA	NODETECT	904	NO
90	Cryptomonas borealis	N-NIES-276-C2729	N-NIES-276-C2729_738-27176	738	27176	26438	34.647	45	66.15	33.85	11.11	60	28.89	0	No	Yes	3492	2008/2359	85	94	1	2412	2412	26438	24039	2400	--->	<---	21628	NA	NODETECT	288	NO
91	Cryptomonas borealis	N-NIES-276-C275	N-NIES-276-C275_81321-107169	81321	107169	25848	39.198	36	54.1	45.9	13.89	41.67	44.44	0	No	Yes	4777	1667/1705	97	6	1	1711	1711	25848	24144	1705	--->	<---	22434	NA	NODETECT	309	NO
92	Cryptomonas borealis	N-NIES-276-C275	N-NIES-276-C275_22186-56039	22186	56039	33853	47.381	42	44.64	55.36	9.52	40.48	47.62	2.38	No	Yes	226	170/211	80	10	1	214	214	33853	33636	218	--->	<---	33423	NA	NODETECT	106	NO
93	Cryptomonas borealis	N-NIES-276-C2779	N-NIES-276-C2779_2154-26928	2154	26928	24774	47.945	35	55.89	44.11	20	25.71	51.43	2.86	No	Yes	3906	1394/1424	97	13	1	1427	1427	24774	23341	1434	--->	<---	21915	NA	NODETECT	342	NO
94	Cryptomonas borealis	N-NIES-276-C28	N-NIES-276-C28_168845-191642	168845	191642	22797	23.731	28	87.21	12.79	10.71	85.71	3.57	0	No	Yes	1676	632/633	99	18	1	633	633	22797	22147	651	--->	<---	21515	[ LEN=6 D1=0,TTGGTC,D2=0]	PERFECT	528	NO
95	Cryptomonas borealis	N-NIES-276-C2812	N-NIES-276-C2812_4973-15606	4973	15606	10633	25.393	16	66.4	33.6	12.5	62.5	25	0	No	Yes	1384	916/1026	89	77	1	1067	1067	10633	9572	1062	--->	<---	8506	NA	NODETECT	1123	NO
96	Cryptomonas borealis	N-NIES-276-C2832	N-NIES-276-C2832_5990-27210	5990	27210	21220	23.808	34	59.09	40.91	14.71	55.88	26.47	2.94	No	Yes	165	119/152	78	5	1	155	155	21220	21067	154	--->	<---	20913	NA	NODETECT	844	NO
97	Cryptomonas borealis	N-NIES-276-C292	N-NIES-276-C292_51032-62573	51032	62573	11541	21.913	20	91.26	8.74	5	80	15	0	No	Yes	907	365/391	93	7	1	392	392	11541	11145	397	--->	<---	10754	NA	NODETECT	1117	NO
98	Cryptomonas borealis	N-NIES-276-C297	N-NIES-276-C297_53002-77332	53002	77332	24330	24.834	47	73	27	19.15	65.96	12.77	2.13	No	Yes	401	227/249	91	16	1	261	261	24330	24078	253	--->	<---	23818	NA	NODETECT	365	NO
99	Cryptomonas borealis	N-NIES-276-C30	N-NIES-276-C30_64693-103791	64693	103791	39098	39.393	49	80.2	19.8	14.29	55.1	30.61	0	No	Yes	3227	1093/1100	99	2	1	1101	1101	39098	37998	1101	--->	<---	36898	NA	NODETECT	76	NO
100	Cryptomonas borealis	N-NIES-276-C305	N-NIES-276-C305_49129-80635	49129	80635	31506	45.052	43	71.8	28.2	25.58	25.58	48.84	0	No	Yes	181	103/132	78	1	1	133	133	31506	31375	132	--->	<---	31243	NA	NODETECT	126	NO
101	Cryptomonas borealis	N-NIES-276-C31	N-NIES-276-C31_55388-75356	55388	75356	19968	23.197	33	82.46	17.54	3.03	90.91	6.06	0	No	Yes	662	386/420	91	30	1	445	445	19968	19544	425	--->	<---	19100	NA	NODETECT	979	NO
102	Cryptomonas borealis	N-NIES-276-C311	N-NIES-276-C311_63793-82170	63793	82170	18377	47.048	24	45.26	54.74	12.5	50	29.17	8.33	No	Yes	109	95/127	74	4	1	128	128	18377	18248	130	--->	<---	18121	NA	NODETECT	1037	NO
103	Cryptomonas borealis	N-NIES-276-C3177	N-NIES-276-C3177_2652-16894	2652	16894	14242	43.154	18	61.47	38.53	38.89	61.11	0	0	No	Yes	1902	814/841	96	36	1	870	870	14242	13395	848	--->	<---	12526	NA	NODETECT	1093	NO
104	Cryptomonas borealis	N-NIES-276-C318	N-NIES-276-C318_63183-86570	63183	86570	23387	22.068	37	86.79	13.21	2.7	78.38	18.92	0	No	Yes	835	417/446	93	25	1	455	455	23387	22926	462	--->	<---	22472	NA	NODETECT	435	NO
105	Cryptomonas borealis	N-NIES-276-C339	N-NIES-276-C339_18333-41280	18333	41280	22947	22.125	38	92.97	7.03	15.79	65.79	18.42	0	No	Yes	2658	1078/1114	96	36	1	1130	1130	22947	21814	1134	--->	<---	20685	NA	NODETECT	19	NO
106	Cryptomonas borealis	N-NIES-276-C341	N-NIES-276-C341_48741-70198	48741	70198	21457	23.708	35	84.62	15.38	8.57	80	11.43	0	No	Yes	792	264/264	100	0	1	264	264	21457	21194	264	--->	<---	20931	NA	NODETECT	812	NO
107	Cryptomonas borealis	N-NIES-276-C342	N-NIES-276-C342_33736-62963	33736	62963	29227	38.362	35	38.46	61.54	2.86	60	37.14	0	No	Yes	2386	1042/1167	89	20	1	1173	1173	29227	28047	1181	--->	<---	26875	NA	NODETECT	173	NO
108	Cryptomonas borealis	N-NIES-276-C3471	N-NIES-276-C3471_3719-17861	3719	17861	14142	41.366	18	41.29	58.71	16.67	33.33	50	0	No	Yes	322	126/140	90	0	1	140	140	14142	14003	140	--->	<---	13864	NA	NODETECT	1095	NO
109	Cryptomonas borealis	N-NIES-276-C354	N-NIES-276-C354_55110-83164	55110	83164	28054	30.242	36	84.93	15.07	8.33	75	16.67	0	No	Yes	825	455/464	98	42	1	506	506	28054	27591	464	--->	<---	27086	NA	NODETECT	228	NO
110	Cryptomonas borealis	N-NIES-276-C3556	N-NIES-276-C3556_2-11502	2	11502	11500	22.939	24	80.35	19.65	12.5	62.5	25	0	No	Yes	192	272/374	72	18	1	384	384	11500	11119	382	--->	<---	10736	NA	NODETECT	1118	NO
111	Cryptomonas borealis	N-NIES-276-C36	N-NIES-276-C36_128174-147600	128174	147600	19426	24.354	25	88.77	11.23	8	80	12	0	No	Yes	489	163/163	100	0	1	163	163	19426	19264	163	--->	<---	19102	NA	NODETECT	44	NO
112	Cryptomonas borealis	N-NIES-276-C36	N-NIES-276-C36_167469-188733	167469	188733	21264	23.909	30	91.94	8.06	10	90	0	0	No	Yes	633	211/211	100	0	1	211	211	21264	21054	211	--->	<---	20844	NA	NODETECT	835	NO
113	Cryptomonas borealis	N-NIES-276-C364	N-NIES-276-C364_58875-81799	58875	81799	22924	22.47	36	90.73	9.27	13.89	75	11.11	0	No	Yes	2801	1039/1049	99	23	1	1052	1052	22924	21856	1069	--->	<---	20805	NA	NODETECT	507	NO
114	Cryptomonas borealis	N-NIES-276-C365	N-NIES-276-C365_39847-56920	39847	56920	17073	25.116	20	92.71	7.29	20	75	5	0	No	Yes	834	322/328	98	9	1	328	328	17073	16737	337	--->	<---	16410	NA	NODETECT	1051	NO
115	Cryptomonas borealis	N-NIES-276-C366	N-NIES-276-C366_52582-75112	52582	75112	22530	23.342	30	89.16	10.84	10	83.33	6.67	0	No	Yes	1326	466/475	98	3	1	477	477	22530	22055	476	--->	<---	21579	NA	NODETECT	589	NO
116	Cryptomonas borealis	N-NIES-276-C367	N-NIES-276-C367_74683-96649	74683	96649	21966	22.64	38	86.74	13.26	18.42	73.68	7.89	0	No	Yes	1113	371/371	100	0	1	371	371	21966	21596	371	--->	<---	21226	NA	NODETECT	719	NO
117	Cryptomonas borealis	N-NIES-276-C372	N-NIES-276-C372_39636-60981	39636	60981	21345	23.176	35	81.68	18.32	5.71	74.29	20	0	No	Yes	619	221/223	99	3	1	225	225	21345	21122	224	--->	<---	20898	NA	NODETECT	825	YES
118	Cryptomonas borealis	N-NIES-276-C39	N-NIES-276-C39_32422-54497	32422	54497	22075	23.434	39	76.54	23.46	10.26	82.05	7.69	0	No	Yes	996	332/332	100	0	1	332	332	22075	21744	332	--->	<---	21413	NA	NODETECT	698	NO
119	Cryptomonas borealis	N-NIES-276-C391	N-NIES-276-C391_6944-26289	6944	26289	19345	24.228	30	88.67	11.33	10	90	0	0	No	Yes	846	330/342	96	8	1	350	350	19345	19004	342	--->	<---	18655	NA	NODETECT	10	NO
120	Cryptomonas borealis	N-NIES-276-C395	N-NIES-276-C395_25806-45282	25806	45282	19476	26.515	29	83.75	16.25	6.9	79.31	13.79	0	No	Yes	273	119/137	86	1	1	137	137	19476	19339	138	--->	<---	19203	NA	NODETECT	1005	NO
121	Cryptomonas borealis	N-NIES-276-C40	N-NIES-276-C40_90897-114581	90897	114581	23684	21.816	40	86.98	13.02	10	75	15	0	No	Yes	1029	391/394	99	11	1	402	402	23684	23288	397	--->	<---	22887	NA	NODETECT	408	NO
122	Cryptomonas borealis	N-NIES-276-C41	N-NIES-276-C41_94813-117729	94813	117729	22916	22.604	33	83.68	16.32	15.15	78.79	6.06	0	No	Yes	2907	1173/1299	90	9	1	1303	1303	22916	21613	1304	--->	<---	20311	NA	NODETECT	508	NO
123	Cryptomonas borealis	N-NIES-276-C42	N-NIES-276-C42_72132-95288	72132	95288	23156	22.5	45	90.95	9.05	13.33	62.22	24.44	0	No	Yes	2719	1129/1200	94	32	1	1223	1223	23156	21948	1209	--->	<---	20726	NA	NODETECT	19	NO
124	Cryptomonas borealis	N-NIES-276-C43	N-NIES-276-C43_155796-180480	155796	180480	24684	28.691	43	82.44	17.56	13.95	72.09	13.95	0	No	Yes	761	287/291	98	7	1	294	294	24684	24390	295	--->	<---	24097	NA	NODETECT	347	NO
125	Cryptomonas borealis	N-NIES-276-C433	N-NIES-276-C433_22002-44023	22002	44023	22021	23.251	33	82.57	17.43	12.12	57.58	27.27	3.03	No	Yes	193	123/137	89	10	1	137	137	22021	21875	147	--->	<---	21739	NA	NODETECT	709	NO
126	Cryptomonas borealis	N-NIES-276-C440	N-NIES-276-C440_25300-69865	25300	69865	44565	51.325	65	66.3	33.7	12.31	52.31	35.38	0	No	Yes	145	79/102	77	0	1	102	102	44565	44464	102	--->	<---	44363	NA	NODETECT	58	NO
127	Cryptomonas borealis	N-NIES-276-C448	N-NIES-276-C448_41202-77158	41202	77158	35956	38.041	56	69.18	30.82	7.14	66.07	26.79	0	No	Yes	2504	1244/1419	87	44	1	1447	1447	35956	34522	1435	--->	<---	33076	NA	NODETECT	86	NO
128	Cryptomonas borealis	N-NIES-276-C450	N-NIES-276-C450_68043-96203	68043	96203	28160	23.878	39	84.01	15.99	10.26	71.79	17.95	0	No	Yes	405	147/153	96	1	1	154	154	28160	28008	153	--->	<---	27855	NA	NODETECT	223	NO
129	Cryptomonas borealis	N-NIES-276-C463	N-NIES-276-C463_5245-37146	5245	37146	31901	41.115	54	52.82	47.18	7.41	48.15	44.44	0	No	Yes	4087	1497/1556	96	14	1	1560	1560	31901	30336	1566	--->	<---	28777	NA	NODETECT	121	NO
130	Cryptomonas borealis	N-NIES-276-C464	N-NIES-276-C464_6913-20975	6913	20975	14062	26.511	21	70.31	29.69	19.05	66.67	14.29	0	No	Yes	302	106/110	96	0	1	110	110	14062	13953	110	--->	<---	13844	NA	NODETECT	1097	NO
131	Cryptomonas borealis	N-NIES-276-C469	N-NIES-276-C469_69520-92783	69520	92783	23263	21.476	38	86.3	13.7	10.53	71.05	18.42	0	No	Yes	1141	439/474	92	3	1	475	475	23263	22788	476	--->	<---	22314	NA	NODETECT	451	NO
132	Cryptomonas borealis	N-NIES-276-C475	N-NIES-276-C475_18815-52467	18815	52467	33652	45.424	45	63.55	36.45	17.78	35.56	46.67	0	No	Yes	103	97/129	75	5	1	134	134	33652	33524	129	--->	<---	33391	NA	NODETECT	108	NO
133	Cryptomonas borealis	N-NIES-276-C489	N-NIES-276-C489_40886-61464	40886	61464	20578	24.016	29	77.82	22.18	6.9	75.86	17.24	0	No	Yes	66	78/99	78	7	1	103	103	20578	20477	102	--->	<---	20375	NA	NODETECT	925	YES
134	Cryptomonas borealis	N-NIES-276-C501	N-NIES-276-C501_45467-73391	45467	73391	27924	23.252	39	91.45	8.55	20.51	74.36	5.13	0	No	Yes	807	293/302	97	3	1	305	305	27924	27623	302	--->	<---	27319	NA	NODETECT	233	NO
135	Cryptomonas borealis	N-NIES-276-C504	N-NIES-276-C504_48547-70713	48547	70713	22166	22.922	33	91.26	8.74	21.21	63.64	15.15	0	No	Yes	818	286/290	98	2	1	292	292	22166	21877	290	--->	<---	21586	NA	NODETECT	681	NO
136	Cryptomonas borealis	N-NIES-276-C505	N-NIES-276-C505_63702-96677	63702	96677	32975	42.793	47	57.06	42.94	10.64	48.94	40.43	0	No	Yes	1697	595/608	97	3	1	608	608	32975	32365	611	--->	<---	31758	NA	NODETECT	113	NO
137	Cryptomonas borealis	N-NIES-276-C513	N-NIES-276-C513_49629-73555	49629	73555	23926	22.014	34	87.53	12.47	20.59	64.71	14.71	0	No	Yes	2348	848/861	98	12	1	862	862	23926	23055	872	--->	<---	22194	NA	NODETECT	392	NO
138	Cryptomonas borealis	N-NIES-276-C536	N-NIES-276-C536_13310-36558	13310	36558	23248	39.165	27	58.59	41.41	29.63	48.15	22.22	0	No	Yes	217	135/158	85	8	1	158	158	23248	23083	166	--->	<---	22926	NA	NODETECT	456	NO
139	Cryptomonas borealis	N-NIES-276-C537	N-NIES-276-C537_9029-28373	9029	28373	19344	25.61	31	83.37	16.63	16.13	77.42	6.45	0	No	Yes	378	150/159	94	3	1	162	162	19344	19186	159	--->	<---	19025	NA	NODETECT	1015	NO
140	Cryptomonas borealis	N-NIES-276-C562	N-NIES-276-C562_62353-84621	62353	84621	22268	22.88	34	85.17	14.83	29.41	58.82	11.76	0	No	Yes	604	212/214	99	2	1	214	214	22268	22053	216	--->	<---	21840	NA	NODETECT	663	NO
141	Cryptomonas borealis	N-NIES-276-C564	N-NIES-276-C564_23382-43630	23382	43630	20248	26.23	41	80.04	19.96	9.76	58.54	31.71	0	No	Yes	403	221/241	91	15	1	244	244	20248	19996	253	--->	<---	19753	NA	NODETECT	959	NO
142	Cryptomonas borealis	N-NIES-276-C569	N-NIES-276-C569_30840-52422	30840	52422	21582	23.26	37	85.47	14.53	8.11	75.68	16.22	0	No	Yes	495	181/193	93	0	1	193	193	21582	21390	193	--->	<---	21198	NA	NODETECT	790	NO
143	Cryptomonas borealis	N-NIES-276-C572	N-NIES-276-C572_39716-55432	39716	55432	15716	33.03	18	49.63	50.37	22.22	77.78	0	0	No	Yes	1743	889/964	92	52	1	964	964	15716	14701	1016	--->	<---	13738	NA	NODETECT	1071	NO
144	Cryptomonas borealis	N-NIES-276-C584	N-NIES-276-C584_42914-65732	42914	65732	22818	22.964	33	91.06	8.94	12.12	78.79	9.09	0	No	Yes	1224	408/408	100	0	1	408	408	22818	22411	408	--->	<---	22004	NA	NODETECT	21	YES
145	Cryptomonas borealis	N-NIES-276-C600	N-NIES-276-C600_19787-42560	19787	42560	22773	26.114	35	73.93	26.07	14.29	74.29	11.43	0	No	Yes	1713	587/593	98	2	1	595	595	22773	22181	593	--->	<---	21587	NA	NODETECT	536	NO
146	Cryptomonas borealis	N-NIES-276-C62	N-NIES-276-C62_35573-47368	35573	47368	11795	24.604	22	78.56	21.44	9.09	81.82	0	9.09	No	Yes	79	81/104	77	6	1	107	107	11795	11689	107	--->	<---	11583	NA	NODETECT	10	NO
147	Cryptomonas borealis	N-NIES-276-C62	N-NIES-276-C62_88569-111052	88569	111052	22483	23.195	42	87.96	12.04	7.14	78.57	14.29	0	No	Yes	581	231/247	93	4	1	251	251	22483	22237	247	--->	<---	21987	NA	NODETECT	21	NO
148	Cryptomonas borealis	N-NIES-276-C636	N-NIES-276-C636_65953-88789	65953	88789	22836	44.404	34	68.46	31.54	26.47	41.18	32.35	0	No	Yes	444	216/246	87	7	1	250	250	22836	22588	249	--->	<---	22339	NA	NODETECT	525	NO
149	Cryptomonas borealis	N-NIES-276-C638	N-NIES-276-C638_57750-80118	57750	80118	22368	23.082	43	82.93	17.07	13.95	65.12	20.93	0	No	Yes	1526	630/655	96	22	1	670	670	22368	21707	662	--->	<---	21038	NA	NODETECT	636	NO
150	Cryptomonas borealis	N-NIES-276-C642	N-NIES-276-C642_36813-68269	36813	68269	31456	47.104	37	52.12	47.88	18.92	32.43	48.65	0	No	Yes	2872	1188/1268	93	31	1	1288	1288	31456	30178	1279	--->	<---	28891	NA	NODETECT	128	NO
151	Cryptomonas borealis	N-NIES-276-C648	N-NIES-276-C648_40221-61862	40221	61862	21641	22.989	28	90.13	9.87	14.29	67.86	17.86	0	No	Yes	821	283/290	97	0	1	290	290	21641	21352	290	--->	<---	21063	NA	NODETECT	782	NO
152	Cryptomonas borealis	N-NIES-276-C65	N-NIES-276-C65_171544-182964	171544	182964	11420	23.538	16	77.43	22.57	37.5	43.75	18.75	0	No	Yes	900	304/307	99	0	1	307	307	11420	11114	307	--->	<---	10808	NA	NODETECT	1119	NO
153	Cryptomonas borealis	N-NIES-276-C66	N-NIES-276-C66_113620-137719	113620	137719	24099	21.773	40	75.4	24.6	10	77.5	12.5	0	No	Yes	766	402/416	96	32	1	447	447	24099	23683	417	--->	<---	23237	NA	NODETECT	377	NO
154	Cryptomonas borealis	N-NIES-276-C661	N-NIES-276-C661_5298-17194	5298	17194	11896	38.626	14	49.54	50.46	14.29	35.71	42.86	7.14	No	Yes	451	501/584	85	60	1	616	616	11896	11285	612	--->	<---	10670	NA	NODETECT	1115	NO
155	Cryptomonas borealis	N-NIES-276-C67	N-NIES-276-C67_58703-70274	58703	70274	11571	27.638	21	60.53	39.47	4.76	76.19	9.52	9.52	No	Yes	2011	889/990	89	21	1	994	994	11571	10565	1007	--->	<---	9572	NA	NODETECT	1116	NO
156	Cryptomonas borealis	N-NIES-276-C670	N-NIES-276-C670_32794-55917	32794	55917	23123	29.135	38	63.83	36.17	13.16	65.79	21.05	0	No	Yes	1167	425/434	97	6	1	435	435	23123	22685	439	--->	<---	22251	[ LEN=6 D1=0,TCGATT,D2=0]	PERFECT	474	NO
157	Cryptomonas borealis	N-NIES-276-C686	N-NIES-276-C686_27142-47470	27142	47470	20328	23.49	39	80.75	19.25	2.56	87.18	10.26	0	No	Yes	443	225/241	93	14	1	243	243	20328	20076	253	--->	<---	19834	NA	NODETECT	952	NO
158	Cryptomonas borealis	N-NIES-276-C69	N-NIES-276-C69_41514-70477	41514	70477	28963	30.263	39	85.96	14.04	5.13	82.05	12.82	0	No	Yes	843	333/354	94	6	1	358	358	28963	28608	356	--->	<---	28251	NA	NODETECT	186	NO
159	Cryptomonas borealis	N-NIES-276-C7	N-NIES-276-C7_210730-233876	210730	233876	23146	21.658	37	86.09	13.91	10.81	86.49	2.7	0	No	Yes	947	409/431	94	16	1	433	433	23146	22702	445	--->	<---	22270	NA	NODETECT	469	NO
160	Cryptomonas borealis	N-NIES-276-C708	N-NIES-276-C708_619-26822	619	26822	26203	41.507	38	73.71	26.29	18.42	34.21	47.37	0	No	Yes	1396	1096/1455	75	38	1	1462	1462	26203	24718	1486	--->	<---	23257	NA	NODETECT	296	YES
161	Cryptomonas borealis	N-NIES-276-C712	N-NIES-276-C712_47645-69111	47645	69111	21466	23.731	29	83.87	16.13	6.9	82.76	10.34	0	No	Yes	965	323/324	99	0	1	324	324	21466	21143	324	--->	<---	20820	NA	NODETECT	809	YES
162	Cryptomonas borealis	N-NIES-276-C736	N-NIES-276-C736_2997-26772	2997	26772	23775	26.355	31	81.01	18.99	12.9	70.97	16.13	0	No	Yes	2741	1027/1052	97	20	1	1054	1054	23775	22706	1070	--->	<---	21653	NA	NODETECT	402	YES
163	Cryptomonas borealis	N-NIES-276-C76	N-NIES-276-C76_88252-96558	88252	96558	8306	21.671	20	97.38	2.62	0	85	15	0	No	Yes	76	96/137	70	4	1	140	140	8306	8169	138	--->	<---	8030	NA	NODETECT	31	NO
164	Cryptomonas borealis	N-NIES-276-C77	N-NIES-276-C77_85008-101633	85008	101633	16625	22.508	28	86.83	13.17	17.86	75	7.14	0	No	Yes	70	78/116	67	1	1	116	116	16625	16509	117	--->	<---	16394	NA	NODETECT	1059	NO
165	Cryptomonas borealis	N-NIES-276-C773	N-NIES-276-C773_22459-52744	22459	52744	30285	27.571	48	84.53	15.47	10.42	68.75	20.83	0	No	Yes	421	263/277	94	26	1	278	278	30285	29984	302	--->	<---	29707	NA	NODETECT	141	YES
166	Cryptomonas borealis	N-NIES-276-C83	N-NIES-276-C83_135828-149909	135828	149909	14081	23.024	26	73.46	26.54	7.69	84.62	7.69	0	No	Yes	425	163/170	95	3	1	171	171	14081	13910	172	--->	<---	13740	NA	NODETECT	1096	YES
167	Cryptomonas borealis	N-NIES-276-C832	N-NIES-276-C832_31905-46753	31905	46753	14848	24.232	25	63.6	36.4	8	72	20	0	No	Yes	983	361/374	96	4	1	374	374	14848	14471	378	--->	<---	14098	NA	NODETECT	1085	NO
168	Cryptomonas borealis	N-NIES-276-C867	N-NIES-276-C867_31018-50534	31018	50534	19516	24.462	26	88.34	11.66	11.54	88.46	0	0	No	Yes	611	281/306	91	11	1	306	306	19516	19200	317	--->	<---	18895	NA	NODETECT	44	NO
169	Cryptomonas borealis	N-NIES-276-C90	N-NIES-276-C90_125594-149104	125594	149104	23510	24.215	37	87.88	12.12	10.81	75.68	13.51	0	No	Yes	888	304/304	100	2	1	306	306	23510	23207	304	--->	<---	22902	NA	NODETECT	422	NO
170	Cryptomonas borealis	N-NIES-276-C91	N-NIES-276-C91_9134-28988	9134	28988	19854	25.546	38	65.6	34.4	7.89	71.05	18.42	2.63	No	Yes	229	267/386	69	8	1	390	390	19854	19465	390	--->	<---	19076	NA	NODETECT	987	NO
171	Cryptomonas borealis	N-NIES-276-C91	N-NIES-276-C91_53353-79702	53353	79702	26349	20.889	43	72.94	27.06	20.93	72.09	6.98	0	No	Yes	3126	1110/1131	98	10	1	1137	1137	26349	25215	1135	--->	<---	24079	NA	NODETECT	290	NO
172	Cryptomonas borealis	N-NIES-276-C951	N-NIES-276-C951_24362-44218	24362	44218	19856	24.386	32	88.66	11.34	6.25	78.12	15.62	0	No	Yes	547	217/225	96	6	1	226	226	19856	19627	230	--->	<---	19402	NA	NODETECT	986	NO
173	Cryptomonas borealis	N-NIES-276-C956	N-NIES-276-C956_2772-24976	2772	24976	22204	27.621	46	70.2	29.8	6.52	71.74	21.74	0	No	Yes	498	194/200	97	5	1	203	203	22204	22003	202	--->	<---	21801	NA	NODETECT	675	NO
174	Cryptomonas borealis	N-NIES-276-C963	N-NIES-276-C963_35345-57909	35345	57909	22564	21.468	34	93.46	6.54	17.65	70.59	11.76	0	No	Yes	663	345/384	89	18	1	400	400	22564	22179	386	--->	<---	21780	NA	NODETECT	577	NO
175	Cryptomonas borealis	N-NIES-276-C985	N-NIES-276-C985_3537-28484	3537	28484	24947	26.011	43	74.99	25.01	20.93	67.44	11.63	0	No	Yes	608	340/377	90	22	1	379	379	24947	24551	397	--->	<---	24173	[ LEN=6 D1=0,CTCATT,D2=0]	PERFECT	336	NO
176	Cryptomonas borealis	N-NIES-276-C99	N-NIES-276-C99_3888-25831	3888	25831	21943	28.706	40	70.16	29.84	15	57.5	27.5	0	No	Yes	509	331/380	87	24	1	403	403	21943	21563	381	--->	<---	21161	NA	NODETECT	722	YES
177	Cryptomonas borealis	N-NIES-276-C995	N-NIES-276-C995_28054-50157	28054	50157	22103	23.056	38	83.19	16.81	10.53	68.42	21.05	0	No	Yes	981	395/395	100	17	1	395	395	22103	21692	412	--->	<---	21298	NA	NODETECT	696	NO
178	Cryptomonas pyrenoidifera	N-NV281-C1035	N-NV281-C1035_12197-33060	12197	33060	20863	30.432	40	78.65	21.35	7.5	77.5	15	0	No	Yes	727	281/292	96	6	1	292	292	20863	20566	298	--->	<---	20275	[ LEN=20 D1=0,CAACCAGAAAGTTCAATGAC,D2=0]	PERFECT	892	NO
179	Cryptomonas pyrenoidifera	N-NV281-C110	N-NV281-C110_10842-31209	10842	31209	20367	28.148	30	82.18	17.82	6.67	83.33	10	0	No	Yes	1160	408/409	99	5	1	414	414	20367	19959	409	--->	<---	19546	NA	NODETECT	949	NO
180	Cryptomonas pyrenoidifera	N-NV281-C1141	N-NV281-C1141_12146-33805	12146	33805	21659	28.007	42	82.9	17.1	11.9	71.43	16.67	0	No	Yes	923	341/357	95	3	1	360	360	21659	21303	357	--->	<---	20944	NA	NODETECT	781	NO
181	Cryptomonas pyrenoidifera	N-NV281-C1153	N-NV281-C1153_31-28432	31	28432	28401	45.819	24	58.84	41.16	33.33	41.67	25	0	No	Yes	1512	568/613	92	1	1	614	614	28401	27789	613	--->	<---	27176	NA	NODETECT	212	NO
182	Cryptomonas pyrenoidifera	N-NV281-C1161	N-NV281-C1161_9143-30715	9143	30715	21572	27.67	35	72.61	27.39	14.29	68.57	17.14	0	No	Yes	809	355/392	90	9	1	399	399	21572	21179	394	--->	<---	20781	[ LEN=6 D1=0,CTTTGA,D2=0]	PERFECT	796	NO
183	Cryptomonas pyrenoidifera	N-NV281-C1240	N-NV281-C1240_953-29734	953	29734	28781	38.446	33	82.99	17.01	27.27	54.55	18.18	0	No	Yes	673	227/229	99	0	1	229	229	28781	28553	229	--->	<---	28325	NA	NODETECT	193	YES
184	Cryptomonas pyrenoidifera	N-NV281-C1304	N-NV281-C1304_0-27847	0	27847	27847	35.228	42	79.93	20.07	9.52	61.9	28.57	0	No	Yes	865	315/329	95	2	1	329	329	27847	27517	331	--->	<---	27189	NA	NODETECT	236	YES
185	Cryptomonas pyrenoidifera	N-NV281-C1307	N-NV281-C1307_0-23397	0	23397	23397	27.504	33	83.85	16.15	12.12	69.7	18.18	0	No	Yes	937	339/347	97	4	1	348	348	23397	23048	350	--->	<---	22701	NA	NODETECT	433	YES
186	Cryptomonas pyrenoidifera	N-NV281-C1352	N-NV281-C1352_0-22994	0	22994	22994	27.494	40	76.87	23.13	7.5	62.5	30	0	No	Yes	665	231/235	98	1	1	236	236	22994	22760	235	--->	<---	22525	NA	NODETECT	493	NO
187	Cryptomonas pyrenoidifera	N-NV281-C1407	N-NV281-C1407_3582-25487	3582	25487	21905	29.226	41	79.17	20.83	9.76	65.85	24.39	0	No	Yes	559	189/191	98	0	1	191	191	21905	21715	191	--->	<---	21525	NA	NODETECT	730	NO
188	Cryptomonas pyrenoidifera	N-NV281-C1467	N-NV281-C1467_8523-29315	8523	29315	20792	29.208	22	77.54	22.46	9.09	68.18	22.73	0	No	Yes	2373	827/836	98	6	1	840	840	20792	19955	838	--->	<---	19116	NA	NODETECT	901	YES
189	Cryptomonas pyrenoidifera	N-NV281-C152	N-NV281-C152_69186-90903	69186	90903	21717	30.681	37	72.4	27.6	16.22	67.57	16.22	0	No	Yes	1019	497/510	97	35	1	510	510	21717	21173	545	--->	<---	20664	NA	NODETECT	767	NO
190	Cryptomonas pyrenoidifera	N-NV281-C1620	N-NV281-C1620_3126-25475	3126	25475	22349	34.534	37	71.78	28.22	8.11	67.57	24.32	0	No	Yes	1884	1224/1539	79	44	1	1568	1568	22349	20796	1554	--->	<---	19229	NA	NODETECT	638	NO
191	Cryptomonas pyrenoidifera	N-NV281-C1622	N-NV281-C1622_1832-23056	1832	23056	21224	28.958	36	74.59	25.41	2.78	69.44	27.78	0	No	Yes	663	233/236	98	2	1	236	236	21224	20987	238	--->	<---	20752	NA	NODETECT	841	NO
192	Cryptomonas pyrenoidifera	N-NV281-C1663	N-NV281-C1663_0-22915	0	22915	22915	26.913	36	71.84	28.16	19.44	58.33	22.22	0	No	Yes	2335	785/787	99	1	1	787	787	22915	22128	788	--->	<---	21342	NA	NODETECT	509	NO
193	Cryptomonas pyrenoidifera	N-NV281-C1664	N-NV281-C1664_4582-26868	4582	26868	22286	30.571	33	81.63	18.37	12.12	63.64	24.24	0	No	Yes	1494	798/822	97	67	1	841	841	22286	21417	870	--->	<---	20577	NA	NODETECT	652	YES
194	Cryptomonas pyrenoidifera	N-NV281-C1732	N-NV281-C1732_495-17178	495	17178	16683	27.939	24	72.11	27.89	25	66.67	8.33	0	No	Yes	389	203/219	92	13	1	226	226	16683	16459	225	--->	<---	16234	NA	NODETECT	1058	NO
195	Cryptomonas pyrenoidifera	N-NV281-C1893	N-NV281-C1893_0-22871	0	22871	22871	30.593	34	82.54	17.46	11.76	73.53	14.71	0	No	Yes	1331	521/534	97	15	1	546	546	22871	22335	537	--->	<---	21790	NA	NODETECT	518	YES
196	Cryptomonas pyrenoidifera	N-NV281-C210	N-NV281-C210_41781-63284	41781	63284	21503	25.113	25	81.25	18.75	16	80	4	0	No	Yes	2045	723/733	98	7	1	738	738	21503	20769	735	--->	<---	20032	NA	NODETECT	806	YES
197	Cryptomonas pyrenoidifera	N-NV281-C216	N-NV281-C216_22414-43236	22414	43236	20822	30.266	26	90.42	9.58	11.54	76.92	11.54	0	No	Yes	1041	387/402	96	5	1	403	403	20822	20417	406	--->	<---	20015	NA	NODETECT	897	NO
198	Cryptomonas pyrenoidifera	N-NV281-C216	N-NV281-C216_0-21223	0	21223	21223	29.991	34	78.91	21.09	8.82	82.35	8.82	0	No	Yes	1044	384/387	99	8	1	395	395	21223	20837	387	--->	<---	20443	NA	NODETECT	843	YES
199	Cryptomonas pyrenoidifera	N-NV281-C224	N-NV281-C224_26690-37866	26690	37866	11176	35.657	20	75.89	24.11	15	65	20	0	No	Yes	1106	510/541	94	25	1	543	543	11176	10613	564	--->	<---	10071	NA	NODETECT	1122	NO
200	Cryptomonas pyrenoidifera	N-NV281-C225	N-NV281-C225_19802-41667	19802	41667	21865	28.2	35	76.75	23.25	5.71	74.29	20	0	No	Yes	697	235/237	99	0	1	237	237	21865	21629	237	--->	<---	21393	NA	NODETECT	742	NO
201	Cryptomonas pyrenoidifera	N-NV281-C254	N-NV281-C254_24531-58855	24531	58855	34324	37.51	47	66.8	33.2	14.89	46.81	38.3	0	No	Yes	2273	779/789	98	2	1	790	790	34324	33535	790	--->	<---	32746	NA	NODETECT	99	NO
202	Cryptomonas pyrenoidifera	N-NV281-C269	N-NV281-C269_18308-45025	18308	45025	26717	28.761	35	74.26	25.74	20	62.86	17.14	0	No	Yes	794	290/297	97	4	1	298	298	26717	26418	300	--->	<---	26121	NA	NODETECT	273	NO
203	Cryptomonas pyrenoidifera	N-NV281-C287	N-NV281-C287_2422-29900	2422	29900	27478	30.486	56	70.08	29.92	26.79	55.36	17.86	0	No	Yes	1004	596/669	89	41	1	673	673	27478	26773	706	--->	<---	26101	NA	NODETECT	252	NO
204	Cryptomonas pyrenoidifera	N-NV281-C290	N-NV281-C290_420-24796	420	24796	24376	45.66	36	77.9	22.1	13.89	55.56	27.78	2.78	No	Yes	444	192/207	92	6	1	213	213	24376	24170	207	--->	<---	23958	NA	NODETECT	363	NO
205	Cryptomonas pyrenoidifera	N-NV281-C316	N-NV281-C316_8948-32520	8948	32520	23572	26.667	40	78.51	21.49	10	72.5	17.5	0	No	Yes	985	331/333	99	0	1	333	333	23572	23240	333	--->	<---	22908	NA	NODETECT	417	NO
206	Cryptomonas pyrenoidifera	N-NV281-C332	N-NV281-C332_4630-28579	4630	28579	23949	23.287	40	66.9	33.1	20	65	15	0	No	Yes	2731	949/960	98	6	1	960	960	23949	22984	966	--->	<---	22025	NA	NODETECT	390	NO
207	Cryptomonas pyrenoidifera	N-NV281-C334	N-NV281-C334_6904-32448	6904	32448	25544	33.601	33	69.65	30.35	21.21	51.52	27.27	0	No	Yes	272	124/149	83	0	1	149	149	25544	25396	149	--->	<---	25248	NA	NODETECT	316	NO
208	Cryptomonas pyrenoidifera	N-NV281-C338	N-NV281-C338_22436-53101	22436	53101	30665	48.427	32	58.63	41.37	21.88	43.75	34.38	0	No	Yes	469	211/240	87	4	1	241	241	30665	30423	243	--->	<---	30183	[ LEN=4 D1=0,TTTT,D2=0]	PERFECT	135	YES
209	Cryptomonas pyrenoidifera	N-NV281-C352	N-NV281-C352_25229-48943	25229	48943	23714	27.368	39	78.65	21.35	7.69	64.1	28.21	0	No	Yes	921	351/369	95	5	1	373	373	23714	23345	370	--->	<---	22973	NA	NODETECT	405	NO
210	Cryptomonas pyrenoidifera	N-NV281-C357	N-NV281-C357_18001-40862	18001	40862	22861	29.688	30	82.86	17.14	6.67	66.67	26.67	0	No	Yes	957	319/319	100	0	1	319	319	22861	22543	319	--->	<---	22225	NA	NODETECT	519	YES
211	Cryptomonas pyrenoidifera	N-NV281-C364	N-NV281-C364_18721-44962	18721	44962	26241	26.085	43	73.44	26.56	23.26	55.81	20.93	0	No	Yes	1937	715/731	97	12	1	733	733	26241	25501	741	--->	<---	24769	NA	NODETECT	294	NO
212	Cryptomonas pyrenoidifera	N-NV281-C386	N-NV281-C386_31320-53330	31320	53330	22010	26.96	32	84.27	15.73	21.88	62.5	15.62	0	No	Yes	2534	962/975	98	25	1	990	990	22010	21026	985	--->	<---	20037	NA	NODETECT	713	YES
213	Cryptomonas pyrenoidifera	N-NV281-C392	N-NV281-C392_15179-34353	15179	34353	19174	35.287	22	73.17	26.83	13.64	68.18	18.18	0	No	Yes	3262	1174/1203	97	12	1	1211	1211	19174	17968	1207	--->	<---	16758	NA	NODETECT	1019	NO
214	Cryptomonas pyrenoidifera	N-NV281-C454	N-NV281-C454_1827-35637	1827	35637	33810	37.406	48	66.67	33.33	12.5	50	35.42	2.08	No	Yes	170	102/136	75	0	1	136	136	33810	33675	136	--->	<---	33540	NA	NODETECT	107	NO
215	Cryptomonas pyrenoidifera	N-NV281-C481	N-NV281-C481_29696-51597	29696	51597	21901	29.195	38	83.51	16.49	18.42	68.42	13.16	0	No	Yes	326	110/111	99	0	1	111	111	21901	21791	111	--->	<---	21681	NA	NODETECT	732	NO
216	Cryptomonas pyrenoidifera	N-NV281-C495	N-NV281-C495_3585-30726	3585	30726	27141	34.991	42	57.15	42.85	19.05	50	30.95	0	No	Yes	653	287/324	88	5	1	325	325	27141	26814	328	--->	<---	26490	NA	NODETECT	260	NO
217	Cryptomonas pyrenoidifera	N-NV281-C508	N-NV281-C508_0-24665	0	24665	24665	43.166	30	62.33	37.67	16.67	73.33	10	0	No	Yes	1303	837/1055	79	28	1	1066	1066	24665	23594	1072	--->	<---	22529	NA	NODETECT	349	NO
218	Cryptomonas pyrenoidifera	N-NV281-C509	N-NV281-C509_20515-39706	20515	39706	19191	29.113	28	88.1	11.9	28.57	57.14	14.29	0	No	Yes	726	242/242	100	0	1	242	242	19191	18950	242	--->	<---	18709	NA	NODETECT	1017	YES
219	Cryptomonas pyrenoidifera	N-NV281-C529	N-NV281-C529_16977-44720	16977	44720	27743	35.732	40	72.41	27.59	22.5	40	37.5	0	No	Yes	978	354/363	97	4	1	366	366	27743	27380	364	--->	<---	27015	NA	NODETECT	239	NO
220	Cryptomonas pyrenoidifera	N-NV281-C629	N-NV281-C629_12167-35423	12167	35423	23256	27.46	37	81.57	18.43	8.11	64.86	27.03	0	No	Yes	877	327/344	95	3	1	345	345	23256	22911	346	--->	<---	22567	NA	NODETECT	454	NO
221	Cryptomonas pyrenoidifera	N-NV281-C643	N-NV281-C643_1914-32075	1914	32075	30161	40.526	35	67.67	32.33	22.86	62.86	14.29	0	No	Yes	440	148/149	99	0	1	149	149	30161	30013	149	--->	<---	29865	NA	NODETECT	144	YES
222	Cryptomonas pyrenoidifera	N-NV281-C686	N-NV281-C686_536-24369	536	24369	23833	26.421	33	57.61	42.39	12.12	66.67	21.21	0	No	Yes	2401	1003/1065	94	30	1	1088	1088	23833	22762	1072	--->	<---	21675	NA	NODETECT	396	NO
223	Cryptomonas pyrenoidifera	N-NV281-C687	N-NV281-C687_16314-39258	16314	39258	22944	23.919	33	87.33	12.67	3.03	75.76	21.21	0	No	Yes	427	173/181	95	5	1	181	181	22944	22759	186	--->	<---	22579	[ LEN=5 D1=0,TATTG,D2=0]	PERFECT	503	YES
224	Cryptomonas pyrenoidifera	N-NV281-C699	N-NV281-C699_3648-27176	3648	27176	23528	27.601	36	74.18	25.82	8.33	69.44	22.22	0	No	Yes	1004	360/373	96	2	1	374	374	23528	23155	374	--->	<---	22782	NA	NODETECT	420	NO
225	Cryptomonas pyrenoidifera	N-NV281-C705	N-NV281-C705_9372-31943	9372	31943	22571	30.557	33	88.11	11.89	6.06	69.7	24.24	0	No	Yes	3173	1071/1075	99	2	1	1075	1075	22571	21495	1077	--->	<---	20421	NA	NODETECT	575	NO
226	Cryptomonas pyrenoidifera	N-NV281-C773	N-NV281-C773_21165-42038	21165	42038	20873	25.186	27	76.28	23.72	11.11	77.78	11.11	0	No	Yes	2060	732/748	97	6	1	749	749	20873	20121	753	--->	<---	19373	NA	NODETECT	890	YES
227	Cryptomonas pyrenoidifera	N-NV281-C795	N-NV281-C795_9425-32066	9425	32066	22641	28.152	43	80.08	19.92	16.28	62.79	20.93	0	No	Yes	636	324/384	84	8	1	388	388	22641	22254	388	--->	<---	21867	NA	NODETECT	563	NO
228	Cryptomonas pyrenoidifera	N-NV281-C817	N-NV281-C817_7273-33244	7273	33244	25971	27.446	45	69.46	30.54	22.22	62.22	15.56	0	No	Yes	2440	820/822	99	1	1	822	822	25971	25149	823	--->	<---	24328	NA	NODETECT	306	NO
229	Cryptomonas pyrenoidifera	N-NV281-C819	N-NV281-C819_0-24169	0	24169	24169	28.76	45	79.96	20.04	8.89	62.22	28.89	0	No	Yes	738	274/292	93	1	1	292	292	24169	23877	293	--->	<---	23586	NA	NODETECT	371	NO
230	Cryptomonas pyrenoidifera	N-NV281-C839	N-NV281-C839_618-22669	618	22669	22051	28.615	26	94.25	5.75	0	80.77	19.23	0	No	Yes	477	163/166	98	0	1	166	166	22051	21886	166	--->	<---	21721	NA	NODETECT	704	YES
231	Cryptomonas pyrenoidifera	N-NV281-C859	N-NV281-C859_5329-21800	5329	21800	16471	45.899	18	64.9	35.1	11.11	22.22	66.67	0	No	Yes	434	266/348	76	3	1	348	348	16471	16121	351	--->	<---	15774	NA	NODETECT	1061	NO
232	Cryptomonas pyrenoidifera	N-NV281-C902	N-NV281-C902_5454-29885	5454	29885	24431	33.024	37	76.03	23.97	10.81	70.27	18.92	0	No	Yes	1771	881/919	95	60	1	927	927	24431	23461	971	--->	<---	22535	NA	NODETECT	358	YES
233	Cryptomonas pyrenoidifera	N-NV281-C939	N-NV281-C939_2490-23236	2490	23236	20746	28.217	31	83.9	16.1	16.13	64.52	19.35	0	No	Yes	273	99/102	97	1	1	102	102	20746	20644	103	--->	<---	20543	NA	NODETECT	903	NO
234	Cryptomonas pyrenoidifera	N-NV281-C98	N-NV281-C98_24724-36091	24724	36091	11367	50.471	15	64.04	35.96	20	13.33	60	6.67	No	Yes	778	538/621	86	42	1	630	630	11367	10714	654	--->	<---	10085	NA	NODETECT	1120	NO
235	Hydrurus foetidus	N-HFG070301-C1323	N-HFG070301-C1323_2898-26282	2898	26282	23384	37.03	32	76.48	23.52	18.75	50	31.25	0	No	Yes	720	248/251	98	1	1	251	251	23384	23133	252	--->	<---	22883	NA	NODETECT	436	NO
236	Hydrurus foetidus	N-HFG070301-C142	N-HFG070301-C142_56304-74299	56304	74299	17995	31.653	27	92.56	7.44	7.41	59.26	33.33	0	No	Yes	704	240/241	99	1	1	242	242	17995	17755	241	--->	<---	17514	NA	NODETECT	1044	YES
237	Hydrurus foetidus	N-HFG070301-C1549	N-HFG070301-C1549_2-21761	2	21761	21759	33.986	31	81.32	18.68	16.13	70.97	12.9	0	No	Yes	1779	617/623	99	4	1	625	625	21759	21135	625	--->	<---	20511	NA	NODETECT	758	NO
238	Hydrurus foetidus	N-HFG070301-C155	N-HFG070301-C155_89111-107776	89111	107776	18665	32.365	29	86.3	13.7	10.34	51.72	37.93	0	No	Yes	438	154/157	98	1	1	158	158	18665	18509	157	--->	<---	18352	NA	NODETECT	1032	NO
239	Hydrurus foetidus	N-HFG070301-C1560	N-HFG070301-C1560_4142-22971	4142	22971	18829	32.731	31	76.05	23.95	9.68	61.29	29.03	0	No	Yes	622	222/233	95	0	1	233	233	18829	18597	233	--->	<---	18365	NA	NODETECT	1025	YES
240	Hydrurus foetidus	N-HFG070301-C1715	N-HFG070301-C1715_4240-25699	4240	25699	21459	32.765	30	88.91	11.09	16.67	56.67	26.67	0	No	Yes	955	369/389	94	6	1	394	394	21459	21070	390	--->	<---	20677	NA	NODETECT	811	YES
241	Hydrurus foetidus	N-HFG070301-C668	N-HFG070301-C668_37173-56251	37173	56251	19078	33.814	26	76.99	23.01	15.38	73.08	11.54	0	No	Yes	1772	596/600	99	0	1	600	600	19078	18479	600	--->	<---	17880	NA	NODETECT	1022	YES
242	Hydrurus foetidus	N-HFG070301-C767	N-HFG070301-C767_18892-37376	18892	37376	18484	33.662	29	86.73	13.27	37.93	41.38	20.69	0	No	Yes	881	367/389	94	11	1	400	400	18484	18096	389	--->	<---	17697	NA	NODETECT	1036	YES
243	Ochromonas danica	P-9337-C1	P-9337-C1_669302-688067	669302	688067	18765	30.6	18	95.85	4.15	22.22	77.78	0	0	No	Yes	1569	527/530	99	0	1	530	530	18765	18236	530	--->	<---	17707	[ LEN=5 D1=0,AAGAG,D2=0]	PERFECT	1027	YES
244	Ochromonas danica	P-9337-C1	P-9337-C1_1958981-1987816	1958981	1987816	28835	37.291	32	77.36	22.64	15.62	65.62	18.75	0	No	Yes	470	198/214	92	5	1	217	217	28835	28620	216	--->	<---	28404	NA	NODETECT	191	NO
245	Ochromonas danica	P-9337-C1	P-9337-C1_2829051-2853448	2829051	2853448	24397	27.311	24	78.79	21.21	0	91.67	8.33	0	No	Yes	1901	639/643	99	0	1	643	643	24397	23755	643	--->	<---	23113	NA	NODETECT	362	NO
246	Ochromonas danica	P-9337-C1	P-9337-C1_283943-307977	283943	307977	24034	37.185	17	78.49	21.51	5.88	76.47	17.65	0	Yes	No	3029	1355/1404	96	70	1	1470	1470	24034	22627	1408	--->	<---	21158	NA	NODETECT	383	NO
247	Ochromonas danica	P-9337-C1	P-9337-C1_1365761-1395552	1365761	1395552	29791	32.939	31	89.98	10.02	29.03	64.52	6.45	0	Yes	Yes	1522	530/538	98	3	1	538	538	29791	29251	541	--->	<---	28714	NA	NODETECT	152	YES
248	Ochromonas danica	P-9337-C10	P-9337-C10_1403832-1423339	1403832	1423339	19507	30.266	20	95.21	4.79	20	80	0	0	No	Yes	1712	572/573	99	0	1	573	573	19507	18935	573	--->	<---	18363	[ LEN=4 D1=0,GAGA,D2=0]	PERFECT	1003	YES
249	Ochromonas danica	P-9337-C10	P-9337-C10_1501560-1523308	1501560	1523308	21748	28.789	27	91.78	8.22	7.41	81.48	11.11	0	No	Yes	873	295/295	100	1	1	295	295	21748	21453	296	--->	<---	21159	NA	NODETECT	760	YES
250	Ochromonas danica	P-9337-C12	P-9337-C12_205290-225848	205290	225848	20558	25.82	25	94.08	5.92	0	96	4	0	No	Yes	1204	440/454	96	5	1	454	454	20558	20100	459	--->	<---	19647	[ LEN=5 D1=0,AATAA,D2=0]	PERFECT	928	YES
251	Ochromonas danica	P-9337-C12	P-9337-C12_738333-760120	738333	760120	21787	31.872	20	54.9	45.1	10	75	5	10	No	Yes	7679	3569/3741	95	195	1	3807	3807	21787	17918	3870	--->	<---	14112	NA	NODETECT	754	NO
252	Ochromonas danica	P-9337-C12	P-9337-C12_789423-815972	789423	815972	26549	31.568	23	67.7	32.3	26.09	47.83	17.39	8.7	No	Yes	1662	618/627	98	13	1	638	638	26549	25921	629	--->	<---	25284	NA	NODETECT	282	NO
253	Ochromonas danica	P-9337-C12	P-9337-C12_100351-120048	100351	120048	19697	25.796	23	94.49	5.51	4.35	91.3	4.35	0	No	Yes	1302	434/434	100	0	1	434	434	19697	19264	434	--->	<---	18831	NA	NODETECT	30	YES
254	Ochromonas danica	P-9337-C13	P-9337-C13_525011-546674	525011	546674	21663	31.856	22	74.97	25.03	13.64	63.64	22.73	0	No	Yes	975	341/344	99	3	1	345	345	21663	21318	346	--->	<---	20974	NA	NODETECT	778	NO
255	Ochromonas danica	P-9337-C16	P-9337-C16_923201-937543	923201	937543	14342	26.419	19	94.55	5.45	21.05	73.68	5.26	0	No	Yes	1142	386/387	99	1	1	387	387	14342	13955	388	--->	<---	13569	[ LEN=5 D1=0,TGAAC,D2=0]	PERFECT	1091	YES
256	Ochromonas danica	P-9337-C160	P-9337-C160_21829-34972	21829	34972	13143	31.408	13	95.33	4.67	30.77	46.15	23.08	0	No	Yes	211	129/167	77	2	1	168	168	13143	12976	168	--->	<---	12809	NA	NODETECT	1103	YES
257	Ochromonas danica	P-9337-C18	P-9337-C18_89959-118564	89959	118564	28605	29.656	29	85.12	14.88	6.9	89.66	3.45	0	No	Yes	1329	451/451	100	2	1	452	452	28605	28154	452	--->	<---	27703	[ LEN=5 D1=0,CTTCT,D2=0]	PERFECT	200	YES
258	Ochromonas danica	P-9337-C18	P-9337-C18_702289-720829	702289	720829	18540	25.076	27	91.18	8.82	0	88.89	3.7	7.41	No	Yes	10325	5691/6505	87	291	1	6754	6754	18540	11994	6547	--->	<---	5241	NA	NODETECT	1035	NO
259	Ochromonas danica	P-9337-C18	P-9337-C18_798760-827412	798760	827412	28652	32.661	22	72.58	27.42	9.09	77.27	13.64	0	Yes	No	896	340/359	94	4	1	360	360	28652	28291	362	--->	<---	27932	[ LEN=5 D1=0,CAAGT,D2=0]	PERFECT	197	NO
260	Ochromonas danica	P-9337-C19	P-9337-C19_622300-639794	622300	639794	17494	30.931	18	95.91	4.09	27.78	66.67	5.56	0	No	Yes	1717	579/584	99	0	1	584	584	17494	16911	584	--->	<---	16328	NA	NODETECT	1047	YES
261	Ochromonas danica	P-9337-C19	P-9337-C19_539450-570551	539450	570551	31101	34.237	26	82.36	17.64	11.54	84.62	3.85	0	Yes	No	1047	357/360	99	1	1	360	360	31101	30741	361	--->	<---	30382	NA	NODETECT	129	NO
262	Ochromonas danica	P-9337-C2	P-9337-C2_473365-502900	473365	502900	29535	28.512	24	62.73	37.27	8.33	83.33	8.33	0	No	Yes	1167	389/389	100	0	1	389	389	29535	29147	389	--->	<---	28759	[ LEN=5 D1=0,TGCGG,D2=0]	PERFECT	159	YES
263	Ochromonas danica	P-9337-C2	P-9337-C2_331060-347676	331060	347676	16616	25.427	23	89.66	10.34	4.35	73.91	13.04	8.7	No	Yes	8324	2968/3026	98	29	1	3043	3043	16616	13579	3038	--->	<---	10537	NA	NODETECT	1060	YES
264	Ochromonas danica	P-9337-C2	P-9337-C2_1584518-1606431	1584518	1606431	21913	30.936	18	60.15	39.85	5.56	72.22	11.11	11.11	No	Yes	3169	1203/1214	99	33	1	1247	1247	21913	20700	1214	--->	<---	19454	NA	NODETECT	728	YES
265	Ochromonas danica	P-9337-C2	P-9337-C2_260122-285399	260122	285399	25277	32.33	28	89.43	10.57	21.43	67.86	10.71	0	Yes	No	1213	411/416	98	0	1	416	416	25277	24862	416	--->	<---	24447	NA	NODETECT	327	NO
266	Ochromonas danica	P-9337-C20	P-9337-C20_442713-464631	442713	464631	21918	25.965	25	93.94	6.06	4	88	8	0	No	Yes	1607	617/624	98	18	1	642	642	21918	21295	624	--->	<---	20654	NA	NODETECT	30	YES
267	Ochromonas danica	P-9337-C25	P-9337-C25_68909-98346	68909	98346	29437	36.233	21	79.65	20.35	23.81	57.14	19.05	0	No	Yes	1860	620/620	100	0	1	620	620	29437	28818	620	--->	<---	28199	NA	NODETECT	163	YES
268	Ochromonas danica	P-9337-C26	P-9337-C26_230575-256083	230575	256083	25508	32.723	23	87.73	12.27	30.43	56.52	13.04	0	No	Yes	1583	529/530	99	0	1	530	530	25508	24979	530	--->	<---	24450	[ LEN=5 D1=0,ATTCC,D2=0]	PERFECT	318	YES
269	Ochromonas danica	P-9337-C27	P-9337-C27_472184-499265	472184	499265	27081	34.906	14	78.05	21.95	0	85.71	14.29	0	No	Yes	21346	7202/7228	99	13	1	7234	7234	27081	19847	7235	--->	<---	12614	NA	NODETECT	15	YES
270	Ochromonas danica	P-9337-C27	P-9337-C27_91853-120616	91853	120616	28763	29.562	28	83.51	16.49	7.14	82.14	10.71	0	No	Yes	1330	450/455	98	0	1	455	455	28763	28309	455	--->	<---	27855	NA	NODETECT	14	YES
271	Ochromonas danica	P-9337-C28	P-9337-C28_371154-391331	371154	391331	20177	25.975	24	95.22	4.78	4.17	87.5	8.33	0	No	Yes	1884	628/628	100	0	1	628	628	20177	19550	628	--->	<---	18923	[ LEN=5 D1=0,CCGCC,D2=0]	PERFECT	967	YES
272	Ochromonas danica	P-9337-C28	P-9337-C28_244984-272953	244984	272953	27969	32.096	20	92.54	7.46	25	60	15	0	No	Yes	2062	710/715	99	4	1	716	716	27969	27252	718	--->	<---	26537	NA	NODETECT	231	YES
273	Ochromonas danica	P-9337-C29	P-9337-C29_261817-281231	261817	281231	19414	30.282	21	95.41	4.59	14.29	85.71	0	0	No	Yes	1667	557/558	99	0	1	558	558	19414	18857	558	--->	<---	18300	NA	NODETECT	1009	YES
274	Ochromonas danica	P-9337-C29	P-9337-C29_218008-241127	218008	241127	23119	31.468	19	77.41	22.59	15.79	78.95	5.26	0	No	Yes	1530	514/514	100	1	1	514	514	23119	22605	515	--->	<---	22092	NA	NODETECT	476	YES
275	Ochromonas danica	P-9337-C30	P-9337-C30_210630-234672	210630	234672	24042	33.966	17	80.12	19.88	17.65	76.47	5.88	0	No	Yes	16308	5996/6140	97	92	1	6141	6141	24042	17812	6231	--->	<---	11672	NA	NODETECT	380	NO
276	Ochromonas danica	P-9337-C30	P-9337-C30_179836-199723	179836	199723	19887	25.504	28	91.21	8.79	3.57	89.29	7.14	0	No	Yes	4601	1567/1580	99	4	1	1581	1581	19887	18305	1583	--->	<---	16725	NA	NODETECT	14	YES
277	Ochromonas danica	P-9337-C32	P-9337-C32_13853-32429	13853	32429	18576	29.98	13	88.79	11.21	7.69	84.62	7.69	0	No	Yes	6444	3660/4161	87	211	1	4184	4184	18576	14228	4349	--->	<---	10045	NA	NODETECT	1034	YES
278	Ochromonas danica	P-9337-C32	P-9337-C32_281885-304027	281885	304027	22142	27.866	25	89.15	10.85	12	84	4	0	No	Yes	850	290/292	99	1	1	292	292	22142	21850	293	--->	<---	21559	NA	NODETECT	688	YES
279	Ochromonas danica	P-9337-C32	P-9337-C32_256488-274814	256488	274814	18326	35.474	13	85.45	14.55	23.08	69.23	7.69	0	Yes	No	222	170/233	72	3	1	234	234	18326	18092	235	--->	<---	17859	NA	NODETECT	1039	NO
280	Ochromonas danica	P-9337-C34	P-9337-C34_157242-181397	157242	181397	24155	27.386	24	78.73	21.27	4.17	87.5	8.33	0	No	Yes	1870	626/628	99	0	1	628	628	24155	23528	628	--->	<---	22901	[ LEN=5 D1=0,AAATC,D2=0]	PERFECT	372	YES
281	Ochromonas danica	P-9337-C34	P-9337-C34_68713-94002	68713	94002	25289	32.346	25	87.96	12.04	16	76	8	0	Yes	No	1208	404/405	99	0	1	405	405	25289	24885	405	--->	<---	24481	NA	NODETECT	16	NO
282	Ochromonas danica	P-9337-C35	P-9337-C35_177561-190450	177561	190450	12889	31.911	8	53.83	46.17	37.5	62.5	0	0	No	Yes	854	286/287	99	0	1	287	287	12889	12603	287	--->	<---	12317	NA	NODETECT	1107	YES
283	Ochromonas danica	P-9337-C35	P-9337-C35_34580-58998	34580	58998	24418	36.088	12	92.23	7.77	33.33	50	16.67	0	No	Yes	6336	2332/2434	95	21	1	2441	2441	24418	21971	2448	--->	<---	19531	NA	NODETECT	359	NO
284	Ochromonas danica	P-9337-C36	P-9337-C36_9031-35560	9031	35560	26529	35.961	22	94.95	5.05	22.73	72.73	4.55	0	No	Yes	1784	616/617	99	5	1	617	617	26529	25908	622	--->	<---	25292	NA	NODETECT	284	YES
285	Ochromonas danica	P-9337-C36	P-9337-C36_277364-292344	277364	292344	14980	31.115	10	93.93	6.07	0	80	20	0	No	Yes	2931	1381/1417	97	89	1	1503	1503	14980	13561	1420	--->	<---	12059	NA	NODETECT	15	YES
286	Ochromonas danica	P-9337-C39	P-9337-C39_209523-237773	209523	237773	28250	25.834	35	91.45	8.55	2.86	85.71	5.71	5.71	No	Yes	19696	8048/8374	96	262	1	8386	8386	28250	19627	8624	--->	<---	11242	NA	NODETECT	218	YES
287	Ochromonas danica	P-9337-C4	P-9337-C4_1473553-1493236	1473553	1493236	19683	25.804	23	95.82	4.18	4.35	91.3	4.35	0	No	Yes	1626	550/556	98	0	1	556	556	19683	19128	556	--->	<---	18573	NA	NODETECT	43	YES
288	Ochromonas danica	P-9337-C4	P-9337-C4_28209-48937	28209	48937	20728	26.684	28	92.85	7.15	0	92.86	7.14	0	No	Yes	12392	6680/7266	91	442	1	7684	7684	20728	13439	7290	--->	<---	5756	NA	NODETECT	905	YES
289	Ochromonas danica	P-9337-C4	P-9337-C4_1593756-1625953	1593756	1625953	32197	31.003	26	64.84	35.16	3.85	92.31	3.85	0	No	Yes	7185	3667/4093	89	176	1	4257	4257	32197	28093	4105	--->	<---	23837	NA	NODETECT	117	YES
290	Ochromonas danica	P-9337-C4	P-9337-C4_52216-73146	52216	73146	20930	35.246	12	60.12	39.88	25	75	0	0	Yes	No	450	234/288	81	3	1	291	291	20930	20643	288	--->	<---	20353	NA	NODETECT	884	NO
291	Ochromonas danica	P-9337-C4	P-9337-C4_108134-115156	108134	115156	7022	33.424	5	95.14	4.86	0	100	0	0	Yes	No	156	112/151	74	2	1	152	152	7022	6871	152	--->	<---	6720	NA	NODETECT	16	NO
292	Ochromonas danica	P-9337-C42	P-9337-C42_178040-195454	178040	195454	17414	32.439	12	97.82	2.18	0	91.67	8.33	0	No	Yes	8397	3687/4095	90	86	1	4171	4171	17414	13310	4105	--->	<---	9140	NA	NODETECT	1048	YES
293	Ochromonas danica	P-9337-C42	P-9337-C42_198923-214220	198923	214220	15297	26.005	18	95.93	4.07	0	94.44	5.56	0	No	Yes	200	92/102	90	3	1	103	103	15297	15194	104	--->	<---	15092	NA	NODETECT	43	YES
294	Ochromonas danica	P-9337-C43	P-9337-C43_57713-78015	57713	78015	20302	26.199	24	92.4	7.6	12.5	83.33	4.17	0	No	Yes	1663	557/559	99	0	1	559	559	20302	19744	559	--->	<---	19186	NA	NODETECT	957	YES
295	Ochromonas danica	P-9337-C43	P-9337-C43_37190-43884	37190	43884	6694	33.134	6	94.23	5.77	0	83.33	16.67	0	Yes	No	164	148/209	70	3	1	211	211	6694	6485	210	--->	<---	6275	NA	NODETECT	1130	NO
296	Ochromonas danica	P-9337-C44	P-9337-C44_155868-187467	155868	187467	31599	39.409	12	91.36	8.64	16.67	75	8.33	0	No	Yes	12560	4300/4316	99	23	1	4318	4318	31599	27263	4337	--->	<---	22946	NA	NODETECT	124	YES
297	Ochromonas danica	P-9337-C45	P-9337-C45_22590-40629	22590	40629	18039	37.297	8	89.25	10.75	12.5	75	12.5	0	No	Yes	12874	4702/4761	98	83	1	4770	4770	18039	13205	4835	--->	<---	8436	NA	NODETECT	1043	YES
298	Ochromonas danica	P-9337-C45	P-9337-C45_84659-142211	84659	142211	57552	39.401	45	53.16	46.84	17.78	60	20	2.22	No	Yes	1014	718/931	77	24	1	946	946	57552	56613	940	--->	<---	55668	NA	NODETECT	46	YES
299	Ochromonas danica	P-9337-C5	P-9337-C5_894434-922806	894434	922806	28372	34.735	17	68.65	31.35	11.76	82.35	5.88	0	No	Yes	14125	4791/4829	99	8	1	4830	4830	28372	23537	4836	--->	<---	18708	NA	NODETECT	213	YES
300	Ochromonas danica	P-9337-C5	P-9337-C5_1075993-1095770	1075993	1095770	19777	25.621	23	94.39	5.61	4.35	95.65	0	0	No	Yes	895	301/303	99	0	1	303	303	19777	19475	303	--->	<---	19173	NA	NODETECT	13	YES
301	Ochromonas danica	P-9337-C5	P-9337-C5_1027720-1068808	1027720	1068808	41088	29.471	35	85.61	14.39	17.14	80	2.86	0	No	Yes	10039	4101/4184	98	161	1	4185	4185	41088	36745	4344	--->	<---	32561	NA	NODETECT	13	YES
302	Ochromonas danica	P-9337-C5	P-9337-C5_1096770-1139132	1096770	1139132	42362	30.046	32	82.79	17.21	0	93.75	6.25	0	Yes	Yes	8175	3573/4077	87	44	1	4103	4103	42362	38268	4095	--->	<---	34166	NA	NODETECT	69	YES
303	Ochromonas danica	P-9337-C6	P-9337-C6_1599736-1619180	1599736	1619180	19444	26.27	23	95.57	4.43	8.7	91.3	0	0	No	Yes	1153	387/389	99	0	1	389	389	19444	19056	389	--->	<---	18668	[ LEN=6 D1=0,TATTTC,D2=0]	PERFECT	1007	YES
304	Ochromonas danica	P-9337-C61	P-9337-C61_38291-82257	38291	82257	43966	35.923	29	88.1	11.9	6.9	82.76	10.34	0	No	Yes	5885	2367/2587	91	28	1	2599	2599	43966	41364	2603	--->	<---	38766	NA	NODETECT	60	YES
305	Ochromonas danica	P-9337-C66	P-9337-C66_12739-32723	12739	32723	19984	25.701	24	95.1	4.9	4.17	91.67	4.17	0	No	Yes	1034	350/354	98	0	1	354	354	19984	19631	354	--->	<---	19278	NA	NODETECT	977	YES
306	Ochromonas danica	P-9337-C70	P-9337-C70_3118-23344	3118	23344	20226	25.719	25	94.62	5.38	8	92	0	0	No	Yes	1215	409/412	99	0	1	412	412	20226	19815	412	--->	<---	19404	NA	NODETECT	963	YES
307	Ochromonas danica	P-9337-C76	P-9337-C76_29530-55670	29530	55670	26140	33.057	21	86.02	13.98	14.29	71.43	14.29	0	No	Yes	1715	573/574	99	0	1	574	574	26140	25567	574	--->	<---	24994	NA	NODETECT	297	YES
308	Ochromonas danica	P-9337-C8	P-9337-C8_325564-345843	325564	345843	20279	26.16	26	94.66	5.34	3.85	88.46	7.69	0	No	Yes	1147	389/394	98	0	1	394	394	20279	19886	394	--->	<---	19493	NA	NODETECT	958	YES
309	Pedospumella encystans	P-PEDENCY-C138	P-PEDENCY-C138_0-22547	0	22547	22547	32.696	26	88.52	11.48	7.69	92.31	0	0	No	Yes	1088	388/401	96	2	1	401	401	22547	22145	403	--->	<---	21745	NA	NODETECT	583	YES
310	Pedospumella encystans	P-PEDENCY-C157	P-PEDENCY-C157_55018-73693	55018	73693	18675	36.011	25	83.82	16.18	24	60	16	0	Yes	No	104	88/128	68	0	1	128	128	18675	18548	128	--->	<---	18421	NA	NODETECT	1031	NO
311	Pedospumella encystans	P-PEDENCY-C231	P-PEDENCY-C231_58394-64438	58394	64438	6044	36.731	8	93.75	6.25	12.5	75	12.5	0	Yes	No	260	116/135	85	1	1	135	135	6044	5909	136	--->	<---	5775	NA	NODETECT	1131	NO
312	Pedospumella encystans	P-PEDENCY-C353	P-PEDENCY-C353_39476-48587	39476	48587	9111	35.726	10	96.25	3.75	20	60	20	0	Yes	No	360	168/198	84	2	1	199	199	9111	8913	199	--->	<---	8715	NA	NODETECT	12	NO
313	Pedospumella encystans	P-PEDENCY-C403	P-PEDENCY-C403_20499-33496	20499	33496	12997	30.769	18	91.01	8.99	5.56	88.89	5.56	0	No	Yes	413	415/596	69	9	1	597	597	12997	12394	604	--->	<---	11798	NA	NODETECT	1106	YES
314	Pedospumella encystans	P-PEDENCY-C42	P-PEDENCY-C42_4582-13868	4582	13868	9286	35.86	10	93.71	6.29	20	60	20	0	Yes	No	450	182/203	89	1	1	203	203	9286	9083	204	--->	<---	8881	NA	NODETECT	12	NO
315	Pedospumella encystans	P-PEDENCY-C51	P-PEDENCY-C51_57081-69613	57081	69613	12532	44.287	10	88.73	11.27	20	70	10	0	Yes	No	339	117/120	97	0	1	120	120	12532	12413	120	--->	<---	12294	NA	NODETECT	1109	NO
316	Pedospumella encystans	P-PEDENCY-C560	P-PEDENCY-C560_8244-17357	8244	17357	9113	35.762	9	94.35	5.65	22.22	66.67	11.11	0	Yes	No	251	157/197	79	5	1	200	200	9113	8915	199	--->	<---	8716	NA	NODETECT	12	NO
317	Pedospumella encystans	P-PEDENCY-C6	P-PEDENCY-C6_230771-256554	230771	256554	25783	35.062	27	81.37	18.63	14.81	62.96	22.22	0	No	Yes	1044	368/380	96	1	1	380	380	25783	25403	381	--->	<---	25024	[ LEN=6 D1=0,GCAATG,D2=0]	PERFECT	311	YES
318	Poterioochromonas	P-POTOCHDS-C16	P-POTOCHDS-C16_152753-179388	152753	179388	26635	28.763	29	92.13	7.87	0	93.1	6.9	0	No	Yes	1919	653/660	98	1	1	660	660	26635	25975	661	--->	<---	25316	[ LEN=5 D1=0,GGGTT,D2=0]	PERFECT	277	YES
319	Poterioochromonas	P-POTOCHDS-C275	P-POTOCHDS-C275_0-25707	0	25707	25707	28.191	35	92.89	7.11	5.71	77.14	17.14	0	No	Yes	1113	375/375	100	1	1	376	376	25707	25333	375	--->	<---	24958	NA	NODETECT	313	NO
320	Poterioochromonas	P-POTOCHDS-C89	P-POTOCHDS-C89_117672-146411	117672	146411	28739	31.845	30	91.87	8.13	3.33	86.67	10	0	No	Yes	1099	373/378	98	0	1	378	378	28739	28362	378	--->	<---	27985	[ LEN=5 D1=0,ACAGA,D2=0]	PERFECT	195	YES
321	Poterioochromonas	P-POTOCHDS-C97	P-POTOCHDS-C97_1338-22025	1338	22025	20687	25.712	28	87.55	12.45	3.57	78.57	17.86	0	No	Yes	1678	578/580	99	4	1	580	580	20687	20104	584	--->	<---	19525	NA	NODETECT	909	YES
322	Poterioochromonas	P-POTOCHDS-C108	P-POTOCHDS-C108_27537-61929	27537	61929	34392	34.322	35	92.92	7.08	22.86	51.43	25.71	0	Yes	No	1389	467/470	99	0	1	470	470	34392	33923	470	--->	<---	33454	[ LEN=14 D1=0,AAAATCAGT,D2=0]	PERFECT	98	NO
323	Poteriospumella lacustris strain-JBM10	P-POTLAC-C182	P-POTLAC-C182_10685-41767	10685	41767	31082	33.611	34	88.7	11.3	8.82	82.35	8.82	0	No	Yes	1725	575/575	100	0	1	575	575	31082	30508	575	--->	<---	29934	NA	NODETECT	131	YES
324	Poteriospumella lacustris strain-JBM10	P-POTLAC-C22	P-POTLAC-C22_237364-258357	237364	258357	20993	23.908	25	95.19	4.81	12	84	4	0	No	Yes	1533	511/511	100	0	1	511	511	20993	20483	511	--->	<---	19973	NA	NODETECT	877	YES
325	Poteriospumella lacustris strain-JBM10	P-POTLAC-C221	P-POTLAC-C221_0-28565	0	28565	28565	31.567	37	93.16	6.84	5.41	83.78	10.81	0	No	Yes	1290	434/437	99	0	1	437	437	28565	28129	437	--->	<---	27693	NA	NODETECT	202	YES
326	Poteriospumella lacustris strain-JBM10	P-POTLAC-C61	P-POTLAC-C61_101030-119730	101030	119730	18700	25.246	22	95.61	4.39	13.64	72.73	13.64	0	No	Yes	915	309/309	100	1	1	310	310	18700	18392	309	--->	<---	18083	[ LEN=5 D1=0,CGTTT,D2=0]	PERFECT	1030	YES
327	Poteriospumella lacustris strain-JBM10	P-POTLAC-C83	P-POTLAC-C83_2883-31525	2883	31525	28642	32.037	43	87.55	12.45	4.65	81.4	13.95	0	No	Yes	2289	767/767	100	1	1	767	767	28642	27875	768	--->	<---	27109	NA	NODETECT	198	YES
328	Poteriospumella lacustris strain-JBM10	P-POTLAC-C93	P-POTLAC-C93_71051-91884	71051	91884	20833	29.712	24	91.11	8.89	8.33	87.5	4.17	0	No	Yes	3033	1019/1025	99	0	1	1025	1025	20833	19809	1025	--->	<---	18785	NA	NODETECT	896	YES
329	Rhinomonas nottbecki	N-K1855-C103	N-K1855-C103_749676-777497	749676	777497	27821	30.966	20	93.54	6.46	30	60	10	0	No	Yes	1608	540/540	100	1	1	541	541	27821	27282	540	--->	<---	26742	NA	NODETECT	237	YES
330	Rhinomonas nottbecki	N-K1855-C11	N-K1855-C11_1131697-1164450	1131697	1164450	32753	34.553	40	88.5	11.5	17.5	40	42.5	0	No	Yes	1606	706/714	98	40	1	714	714	32753	32000	754	--->	<---	31287	NA	NODETECT	115	YES
331	Rhinomonas nottbecki	N-K1855-C121	N-K1855-C121_147358-176367	147358	176367	29009	28.777	19	95.66	4.34	10.53	84.21	5.26	0	No	Yes	2072	868/869	99	44	1	869	869	29009	28097	913	--->	<---	27229	NA	NODETECT	182	YES
332	Rhinomonas nottbecki	N-K1855-C1247	N-K1855-C1247_42430-71362	42430	71362	28932	30.976	24	91.1	8.9	29.17	62.5	8.33	0	No	Yes	1086	390/411	94	0	1	411	411	28932	28522	411	--->	<---	28112	NA	NODETECT	187	YES
333	Rhinomonas nottbecki	N-K1855-C145	N-K1855-C145_293736-324598	293736	324598	30862	44.106	32	67.54	32.46	15.62	43.75	40.62	0	No	Yes	310	150/179	83	2	1	180	180	30862	30683	180	--->	<---	30504	NA	NODETECT	132	YES
334	Rhinomonas nottbecki	N-K1855-C148	N-K1855-C148_616829-652223	616829	652223	35394	38.761	23	89.68	10.32	17.39	56.52	26.09	0	No	Yes	305	107/108	99	1	1	109	109	35394	35287	108	--->	<---	35179	NA	NODETECT	89	NO
335	Rhinomonas nottbecki	N-K1855-C1692	N-K1855-C1692_18828-45536	18828	45536	26708	29.86	19	95.2	4.8	31.58	52.63	15.79	0	No	Yes	1539	513/513	100	0	1	513	513	26708	26196	513	--->	<---	25684	NA	NODETECT	274	YES
336	Rhinomonas nottbecki	N-K1855-C1788	N-K1855-C1788_239-22642	239	22642	22403	31.099	22	94.68	5.32	9.09	86.36	4.55	0	No	Yes	790	270/272	99	1	1	272	272	22403	22131	273	--->	<---	21860	NA	NODETECT	25	NO
337	Rhinomonas nottbecki	N-K1855-C18	N-K1855-C18_484804-509237	484804	509237	24433	27.471	20	96.53	3.47	10	85	5	0	No	Yes	2727	977/992	98	12	1	1004	1004	24433	23442	992	--->	<---	22439	NA	NODETECT	357	YES
338	Rhinomonas nottbecki	N-K1855-C181	N-K1855-C181_18371-42289	18371	42289	23918	27.573	23	96.25	3.75	8.7	65.22	26.09	0	No	Yes	561	187/187	100	0	1	187	187	23918	23732	187	--->	<---	23546	NA	NODETECT	393	NO
339	Rhinomonas nottbecki	N-K1855-C188	N-K1855-C188_165968-203276	165968	203276	37308	32.119	27	75.65	24.35	14.81	62.96	22.22	0	No	Yes	3953	1323/1327	99	0	1	1327	1327	37308	35982	1327	--->	<---	34656	NA	NODETECT	84	YES
340	Rhinomonas nottbecki	N-K1855-C20	N-K1855-C20_1163751-1192202	1163751	1192202	28451	30.871	22	94.56	5.44	27.27	54.55	18.18	0	No	Yes	1601	535/536	99	0	1	536	536	28451	27916	536	--->	<---	27381	NA	NODETECT	209	YES
341	Rhinomonas nottbecki	N-K1855-C21	N-K1855-C21_367966-395053	367966	395053	27087	26.943	20	96.03	3.97	10	65	25	0	No	Yes	3934	1318/1323	99	0	1	1323	1323	27087	25765	1323	--->	<---	24443	NA	NODETECT	264	YES
342	Rhinomonas nottbecki	N-K1855-C212	N-K1855-C212_112975-141529	112975	141529	28554	30.735	24	91.41	8.59	29.17	54.17	16.67	0	No	Yes	1226	410/411	99	0	1	411	411	28554	28144	411	--->	<---	27734	NA	NODETECT	204	YES
343	Rhinomonas nottbecki	N-K1855-C222	N-K1855-C222_88955-118724	88955	118724	29769	30.753	21	93.11	6.89	19.05	57.14	23.81	0	No	Yes	1659	605/632	95	4	1	634	634	29769	29136	634	--->	<---	28503	NA	NODETECT	153	YES
344	Rhinomonas nottbecki	N-K1855-C2319	N-K1855-C2319_5687-28089	5687	28089	22402	31.091	22	94.68	5.32	9.09	86.36	4.55	0	No	Yes	802	270/272	99	0	1	272	272	22402	22131	272	--->	<---	21860	NA	NODETECT	25	NO
345	Rhinomonas nottbecki	N-K1855-C25	N-K1855-C25_922556-951078	922556	951078	28522	30.948	25	91.73	8.27	24	56	20	0	No	Yes	617	215/222	96	0	1	222	222	28522	28301	222	--->	<---	28080	NA	NODETECT	205	NO
346	Rhinomonas nottbecki	N-K1855-C265	N-K1855-C265_325578-353697	325578	353697	28119	27.167	30	91.49	8.51	23.33	70	6.67	0	No	Yes	3716	1272/1285	98	4	1	1285	1285	28119	26831	1289	--->	<---	25547	NA	NODETECT	224	YES
347	Rhinomonas nottbecki	N-K1855-C284	N-K1855-C284_26687-54237	26687	54237	27550	27.924	23	94.28	5.72	13.04	73.91	13.04	0	No	Yes	728	244/245	99	0	1	245	245	27550	27306	245	--->	<---	27062	NA	NODETECT	251	YES
348	Rhinomonas nottbecki	N-K1855-C33	N-K1855-C33_912543-936089	912543	936089	23546	28.591	22	97.08	2.92	9.09	68.18	22.73	0	No	Yes	734	246/247	99	0	1	247	247	23546	23300	247	--->	<---	23054	NA	NODETECT	418	YES
349	Rhinomonas nottbecki	N-K1855-C339	N-K1855-C339_413697-441508	413697	441508	27811	30.269	23	90.96	9.04	26.09	47.83	26.09	0	No	Yes	1326	446/449	99	0	1	449	449	27811	27363	449	--->	<---	26915	NA	NODETECT	238	YES
350	Rhinomonas nottbecki	N-K1855-C374	N-K1855-C374_287037-321597	287037	321597	34560	31.765	29	90.6	9.4	6.9	65.52	27.59	0	No	Yes	681	227/227	100	0	1	227	227	34560	34334	227	--->	<---	34108	NA	NODETECT	96	YES
351	Rhinomonas nottbecki	N-K1855-C381	N-K1855-C381_332933-356820	332933	356820	23887	26.437	17	93.82	6.18	0	76.47	23.53	0	No	Yes	3670	1226/1228	99	0	1	1228	1228	23887	22660	1228	--->	<---	21433	NA	NODETECT	394	YES
352	Rhinomonas nottbecki	N-K1855-C384	N-K1855-C384_202358-229471	202358	229471	27113	30.082	20	94.18	5.82	25	50	25	0	No	Yes	1608	536/536	100	0	1	536	536	27113	26578	536	--->	<---	26043	NA	NODETECT	262	YES
353	Rhinomonas nottbecki	N-K1855-C404	N-K1855-C404_290081-318636	290081	318636	28555	30.685	21	93.35	6.65	33.33	47.62	19.05	0	No	Yes	1605	535/535	100	0	1	535	535	28555	28021	535	--->	<---	27487	NA	NODETECT	203	NO
354	Rhinomonas nottbecki	N-K1855-C43	N-K1855-C43_6269-39191	6269	39191	32922	31.699	20	97.16	2.84	10	75	15	0	No	Yes	2275	761/763	99	0	1	763	763	32922	32160	763	--->	<---	31398	NA	NODETECT	114	YES
355	Rhinomonas nottbecki	N-K1855-C439	N-K1855-C439_256976-285039	256976	285039	28063	26.512	20	96.92	3.08	5	80	15	0	No	Yes	4045	1351/1353	99	0	1	1353	1353	28063	26711	1353	--->	<---	25359	NA	NODETECT	226	YES
356	Rhinomonas nottbecki	N-K1855-C441	N-K1855-C441_265948-294182	265948	294182	28234	31.083	23	95.21	4.79	17.39	69.57	13.04	0	No	Yes	789	263/263	100	0	1	263	263	28234	27972	263	--->	<---	27710	NA	NODETECT	220	YES
357	Rhinomonas nottbecki	N-K1855-C449	N-K1855-C449_360686-384149	360686	384149	23463	27.563	28	90.51	9.49	7.14	75	17.86	0	No	Yes	3080	1044/1045	99	4	1	1049	1049	23463	22419	1045	--->	<---	21371	NA	NODETECT	426	YES
358	Rhinomonas nottbecki	N-K1855-C462	N-K1855-C462_173785-197908	173785	197908	24123	29.267	24	94	6	12.5	62.5	25	0	No	Yes	668	224/225	99	0	1	225	225	24123	23899	225	--->	<---	23675	NA	NODETECT	375	YES
359	Rhinomonas nottbecki	N-K1855-C465	N-K1855-C465_99071-129084	99071	129084	30013	31.52	25	92.24	7.76	24	56	20	0	No	Yes	1652	600/604	99	11	1	605	605	30013	29400	614	--->	<---	28796	NA	NODETECT	145	YES
360	Rhinomonas nottbecki	N-K1855-C466	N-K1855-C466_54964-83331	54964	83331	28367	30.349	22	92.73	7.27	31.82	45.45	22.73	0	No	Yes	1254	418/418	100	0	1	418	418	28367	27950	418	--->	<---	27533	[ LEN=6 D1=0,GAGGGG,D2=0]	PERFECT	214	YES
361	Rhinomonas nottbecki	N-K1855-C47	N-K1855-C47_331727-352251	331727	352251	20524	48.012	31	80.29	19.71	32.26	19.35	48.39	0	No	Yes	124	168/218	77	15	1	224	224	20524	20298	227	--->	<---	20075	NA	NODETECT	931	YES
362	Rhinomonas nottbecki	N-K1855-C48	N-K1855-C48_523114-550811	523114	550811	27697	31.029	24	95.99	4.01	12.5	66.67	20.83	0	No	Yes	779	261/262	99	0	1	262	262	27697	27436	262	--->	<---	27175	NA	NODETECT	243	YES
363	Rhinomonas nottbecki	N-K1855-C5	N-K1855-C5_1580462-1604502	1580462	1604502	24040	45.795	29	84.93	15.07	6.9	44.83	41.38	6.9	No	Yes	471	989/1367	72	82	1	1406	1406	24040	22631	1410	--->	<---	21226	NA	NODETECT	381	YES
364	Rhinomonas nottbecki	N-K1855-C583	N-K1855-C583_41716-70540	41716	70540	28824	30.475	19	93.17	6.83	31.58	47.37	21.05	0	No	Yes	1807	613/615	99	2	1	615	615	28824	28208	617	--->	<---	27594	NA	NODETECT	192	YES
365	Rhinomonas nottbecki	N-K1855-C592	N-K1855-C592_218916-265501	218916	265501	46585	43.091	32	94.93	5.07	12.5	50	37.5	0	No	Yes	3172	1060/1062	99	0	1	1062	1062	46585	45524	1062	--->	<---	44463	NA	NODETECT	55	YES
366	Rhinomonas nottbecki	N-K1855-C649	N-K1855-C649_155230-195851	155230	195851	40621	40.203	28	84.78	15.22	21.43	64.29	14.29	0	No	Yes	723	241/241	100	0	1	241	241	40621	40381	241	--->	<---	40141	NA	NODETECT	73	YES
367	Rhinomonas nottbecki	N-K1855-C670	N-K1855-C670_122989-146956	122989	146956	23967	30.859	20	97.05	2.95	10	85	5	0	No	Yes	765	255/255	100	0	1	255	255	23967	23713	255	--->	<---	23459	NA	NODETECT	387	YES
368	Rhinomonas nottbecki	N-K1855-C706	N-K1855-C706_177121-204815	177121	204815	27694	49.141	33	77.56	22.44	27.27	12.12	54.55	6.06	No	Yes	476	260/303	85	11	1	308	308	27694	27386	309	--->	<---	27079	NA	NODETECT	244	YES
369	Rhinomonas nottbecki	N-K1855-C734	N-K1855-C734_128418-140646	128418	140646	12228	30.316	12	96.99	3.01	0	58.33	25	16.67	No	Yes	1833	703/763	92	3	1	763	763	12228	11463	766	--->	<---	10701	NA	NODETECT	1110	YES
370	Rhinomonas nottbecki	N-K1855-C736	N-K1855-C736_179936-208568	179936	208568	28632	27.476	24	96.84	3.16	8.33	79.17	12.5	0	No	Yes	2820	940/940	100	0	1	940	940	28632	27693	940	--->	<---	26754	NA	NODETECT	199	YES
371	Rhinomonas nottbecki	N-K1855-C75	N-K1855-C75_371062-399428	371062	399428	28366	30.797	19	93.82	6.18	21.05	52.63	26.32	0	No	Yes	1632	544/544	100	0	1	544	544	28366	27823	544	--->	<---	27280	NA	NODETECT	215	YES
372	Rhinomonas nottbecki	N-K1855-C753	N-K1855-C753_108937-137425	108937	137425	28488	31.347	22	91.95	8.05	36.36	50	13.64	0	No	Yes	1131	385/391	98	0	1	391	391	28488	28098	391	--->	<---	27708	NA	NODETECT	207	YES
373	Rhinomonas nottbecki	N-K1855-C757	N-K1855-C757_204581-238693	204581	238693	34112	32.513	31	88.02	11.98	16.13	54.84	29.03	0	No	Yes	3093	1035/1038	99	0	1	1038	1038	34112	33075	1038	--->	<---	32038	NA	NODETECT	101	YES
374	Rhinomonas nottbecki	N-K1855-C768	N-K1855-C768_92384-122216	92384	122216	29832	30.678	26	94.84	5.16	26.92	46.15	26.92	0	No	Yes	1589	535/536	99	1	1	536	536	29832	29296	537	--->	<---	28761	NA	NODETECT	151	YES
375	Rhinomonas nottbecki	N-K1855-C78	N-K1855-C78_354755-398584	354755	398584	43829	36.029	44	82.03	17.97	27.27	31.82	40.91	0	No	Yes	1389	463/463	100	0	1	463	463	43829	43367	463	--->	<---	42905	NA	NODETECT	61	YES
376	Rhinomonas nottbecki	N-K1855-C788	N-K1855-C788_153356-181703	153356	181703	28347	30.744	23	91.69	8.31	26.09	60.87	13.04	0	No	Yes	1016	384/409	93	3	1	410	410	28347	27937	411	--->	<---	27528	NA	NODETECT	216	YES
377	Rhinomonas nottbecki	N-K1855-C83	N-K1855-C83_910874-944463	910874	944463	33589	27.768	33	95.95	4.05	27.27	63.64	9.09	0	No	Yes	4137	1391/1394	99	2	1	1394	1394	33589	32194	1396	--->	<---	30801	NA	NODETECT	109	NO
378	Rhinomonas nottbecki	N-K1855-C85	N-K1855-C85_506370-532899	506370	532899	26529	26.39	25	90.67	9.33	24	56	20	0	No	Yes	4451	1493/1500	99	0	1	1500	1500	26529	25030	1500	--->	<---	23531	NA	NODETECT	283	YES
379	Rhinomonas nottbecki	N-K1855-C89	N-K1855-C89_658925-687911	658925	687911	28986	30.259	25	93.7	6.3	16	68	16	0	No	Yes	891	373/415	89	5	1	418	418	28986	28570	417	--->	<---	28153	NA	NODETECT	185	YES
380	Rhinomonas nottbecki	N-K1855-C96	N-K1855-C96_642667-671884	642667	671884	29217	30.999	20	92.75	7.25	20	65	15	0	No	Yes	2196	736/739	99	0	1	739	739	29217	28479	739	--->	<---	27741	NA	NODETECT	174	YES
381	Rhinomonas nottbecki	N-K1855-C962	N-K1855-C962_40740-67657	40740	67657	26917	26.831	23	96.86	3.14	17.39	73.91	8.7	0	No	Yes	2991	1001/1004	99	0	1	1004	1004	26917	25914	1004	--->	<---	24911	NA	NODETECT	270	YES
382	Rhinomonas nottbecki	N-K1855-C995	N-K1855-C995_3921-47643	3921	47643	43722	40.305	25	93.73	6.27	20	60	20	0	No	Yes	1247	417/418	99	0	1	418	418	43722	43305	418	--->	<---	42888	NA	NODETECT	62	YES
383	Rhodomonas baltica	P-CCAP979-9-C1441	P-CCAP979-9-C1441_5615-27689	5615	27689	22074	30.035	32	87.49	12.51	15.62	62.5	15.62	6.25	No	Yes	609	203/203	100	0	1	203	203	22074	21872	203	--->	<---	21670	NA	NODETECT	700	YES
384	Rhodomonas baltica	P-CCAP979-9-C1487	P-CCAP979-9-C1487_34966-42002	34966	42002	7036	29.477	13	94.83	5.17	0	76.92	23.08	0	No	Yes	808	276/281	98	0	1	281	281	7036	6756	281	--->	<---	6476	NA	NODETECT	1129	YES
385	Rhodomonas baltica	P-CCAP979-9-C1508	P-CCAP979-9-C1508_11521-54615	11521	54615	43094	42.205	37	90.85	9.15	18.92	59.46	21.62	0	No	Yes	1719	589/598	98	1	1	598	598	43094	42496	599	--->	<---	41899	NA	NODETECT	65	YES
386	Rhodomonas baltica	P-CCAP979-9-C206	P-CCAP979-9-C206_45285-63403	45285	63403	18118	37.973	26	80.36	19.64	19.23	26.92	53.85	0	No	Yes	1414	498/518	96	0	1	518	518	18118	17601	518	--->	<---	17084	NA	NODETECT	1042	YES
387	Rhodomonas lacustris	N-N882-C10	N-N882-C10_1609857-1632736	1609857	1632736	22879	34.586	19	91.32	8.68	15.79	84.21	0	0	No	Yes	723	241/241	100	0	1	241	241	22879	22639	241	--->	<---	22399	[ LEN=4 D1=0,CATC,D2=0]	PERFECT	517	YES
388	Rhodomonas lacustris	N-N882-C10	N-N882-C10_1770068-1792210	1770068	1792210	22142	34.121	20	90.47	9.53	15	75	10	0	No	Yes	1902	634/634	100	0	1	634	634	22142	21509	634	--->	<---	20876	NA	NODETECT	26	YES
389	Rhodomonas lacustris	N-N882-C10	N-N882-C10_3510249-3533273	3510249	3533273	23024	33.621	25	87.16	12.84	12	88	0	0	No	Yes	712	252/260	96	1	1	260	260	23024	22764	261	--->	<---	22505	NA	NODETECT	488	YES
390	Rhodomonas lacustris	N-N882-C100	N-N882-C100_931646-952293	931646	952293	20647	37.139	20	93.66	6.34	15	80	5	0	No	Yes	358	178/183	97	13	1	196	196	20647	20465	183	--->	<---	20270	NA	NODETECT	37	YES
391	Rhodomonas lacustris	N-N882-C100	N-N882-C100_1002679-1025464	1002679	1025464	22785	33.667	18	88.58	11.42	16.67	77.78	5.56	0	No	Yes	1815	605/605	100	0	1	605	605	22785	22181	605	--->	<---	21577	NA	NODETECT	530	YES
392	Rhodomonas lacustris	N-N882-C100	N-N882-C100_71491-95453	71491	95453	23962	35.335	21	91.3	8.7	14.29	66.67	19.05	0	No	Yes	2063	693/694	99	1	1	694	694	23962	23268	695	--->	<---	22575	NA	NODETECT	388	YES
393	Rhodomonas lacustris	N-N882-C100	N-N882-C100_455947-480280	455947	480280	24333	35.265	19	86.1	13.9	26.32	57.89	15.79	0	No	Yes	4770	1638/1647	99	9	1	1656	1656	24333	22687	1647	--->	<---	21032	NA	NODETECT	364	YES
394	Rhodomonas lacustris	N-N882-C102	N-N882-C102_443464-464613	443464	464613	21149	33.902	23	90.2	9.8	26.09	60.87	13.04	0	No	Yes	1910	638/639	99	0	1	639	639	21149	20511	639	--->	<---	19873	[ LEN=11 D1=0,ACCCTATGGGT,D2=0]	PERFECT	856	YES
395	Rhodomonas lacustris	N-N882-C103	N-N882-C103_1026670-1046782	1026670	1046782	20112	33.323	16	91.21	8.79	18.75	81.25	0	0	No	Yes	726	242/242	100	0	1	242	242	20112	19871	242	--->	<---	19630	[ LEN=4 D1=0,GCAA,D2=0]	PERFECT	969	YES
396	Rhodomonas lacustris	N-N882-C103	N-N882-C103_834383-855095	834383	855095	20712	33.893	22	87.29	12.71	13.64	68.18	9.09	9.09	No	Yes	950	322/326	98	0	1	326	326	20712	20387	326	--->	<---	20062	[ LEN=6 D1=0,AATTCG,D2=0]	PERFECT	908	YES
397	Rhodomonas lacustris	N-N882-C105	N-N882-C105_148479-170612	148479	170612	22133	32.702	15	93.43	6.57	0	93.33	6.67	0	No	Yes	432	144/144	100	0	1	144	144	22133	21990	144	--->	<---	21847	NA	NODETECT	691	YES
398	Rhodomonas lacustris	N-N882-C106	N-N882-C106_366738-388803	366738	388803	22065	33.732	19	90.79	9.21	15.79	68.42	15.79	0	No	Yes	699	253/265	95	1	1	266	266	22065	21801	265	--->	<---	21536	NA	NODETECT	702	NO
399	Rhodomonas lacustris	N-N882-C107	N-N882-C107_570940-591327	570940	591327	20387	35.366	19	87.49	12.51	5.26	73.68	10.53	10.53	No	Yes	1245	431/431	100	4	1	433	433	20387	19955	433	--->	<---	19523	[ LEN=6 D1=0,GCTGTG,D2=0]	PERFECT	945	YES
400	Rhodomonas lacustris	N-N882-C107	N-N882-C107_169117-190846	169117	190846	21729	33.329	18	93.13	6.87	33.33	55.56	11.11	0	No	Yes	2037	679/679	100	0	1	679	679	21729	21051	679	--->	<---	20373	NA	NODETECT	764	NO
401	Rhodomonas lacustris	N-N882-C107	N-N882-C107_217011-238743	217011	238743	21732	33.517	19	90	10	21.05	63.16	15.79	0	No	Yes	2099	701/702	99	0	1	702	702	21732	21031	702	--->	<---	20330	NA	NODETECT	763	NO
402	Rhodomonas lacustris	N-N882-C107	N-N882-C107_964164-1002430	964164	1002430	38266	37.791	33	69.95	30.05	39.39	54.55	6.06	0	No	Yes	1061	355/356	99	0	1	356	356	38266	37911	356	--->	<---	37556	NA	NODETECT	80	YES
403	Rhodomonas lacustris	N-N882-C108	N-N882-C108_738978-759220	738978	759220	20242	34.092	16	91.05	8.95	18.75	81.25	0	0	No	Yes	702	234/234	100	0	1	234	234	20242	20009	234	--->	<---	19776	[ LEN=6 D1=0,GTTGTG,D2=0]	PERFECT	1	YES
404	Rhodomonas lacustris	N-N882-C108	N-N882-C108_328195-349827	328195	349827	21632	33.89	17	94.11	5.89	17.65	58.82	23.53	0	No	Yes	1889	631/632	99	0	1	632	632	21632	21001	632	--->	<---	20370	NA	NODETECT	7	YES
405	Rhodomonas lacustris	N-N882-C110	N-N882-C110_35-13122	35	13122	13087	34.477	14	96.14	3.86	21.43	64.29	14.29	0	No	Yes	113	91/122	74	3	1	124	124	13087	12965	123	--->	<---	12842	NA	NODETECT	1105	NO
406	Rhodomonas lacustris	N-N882-C110	N-N882-C110_200608-223082	200608	223082	22474	33.332	19	93.26	6.74	15.79	73.68	10.53	0	No	Yes	676	244/252	96	2	1	252	252	22474	22221	254	--->	<---	21970	NA	NODETECT	615	YES
407	Rhodomonas lacustris	N-N882-C112	N-N882-C112_875143-897672	875143	897672	22529	33.495	15	95.83	4.17	0	93.33	6.67	0	No	Yes	714	238/238	100	0	1	238	238	22529	22292	238	--->	<---	22055	[ LEN=6 D1=0,GTGGAG,D2=0]	PERFECT	590	YES
408	Rhodomonas lacustris	N-N882-C113	N-N882-C113_136237-158732	136237	158732	22495	33.434	16	90.96	9.04	18.75	81.25	0	0	No	Yes	779	261/262	99	0	1	262	262	22495	22234	262	--->	<---	21973	[ LEN=4 D1=0,TGTG,D2=0]	PERFECT	604	YES
409	Rhodomonas lacustris	N-N882-C113	N-N882-C113_1006555-1026349	1006555	1026349	19794	33.111	17	96.35	3.65	5.88	88.24	5.88	0	No	Yes	814	282/287	98	1	1	287	287	19794	19507	288	--->	<---	19221	[ LEN=6 D1=0,ACTGTC,D2=0]	PERFECT	990	YES
410	Rhodomonas lacustris	N-N882-C113	N-N882-C113_2746-10812	2746	10812	8066	35.16	12	89.39	10.61	25	41.67	33.33	0	No	Yes	479	205/227	90	4	1	230	230	8066	7839	228	--->	<---	7610	NA	NODETECT	23	NO
411	Rhodomonas lacustris	N-N882-C113	N-N882-C113_734805-757515	734805	757515	22710	37.305	19	94.38	5.62	31.58	52.63	15.79	0	No	Yes	2136	740/743	99	6	1	749	749	22710	21968	743	--->	<---	21220	NA	NODETECT	546	YES
412	Rhodomonas lacustris	N-N882-C114	N-N882-C114_992854-1013958	992854	1013958	21104	33.922	18	88.54	11.46	5.56	88.89	5.56	0	No	Yes	759	253/253	100	0	1	253	253	21104	20852	253	--->	<---	20600	[ LEN=4 D1=0,AGGA,D2=0]	PERFECT	863	NO
413	Rhodomonas lacustris	N-N882-C114	N-N882-C114_151178-174615	151178	174615	23437	33.422	20	92.05	7.95	15	70	15	0	No	Yes	1617	539/539	100	0	1	539	539	23437	22899	539	--->	<---	22361	[ LEN=4 D1=0,ATGC,D2=0]	PERFECT	428	YES
414	Rhodomonas lacustris	N-N882-C115	N-N882-C115_368000-388364	368000	388364	20364	33.623	17	91.33	8.67	11.76	88.24	0	0	No	Yes	1242	414/414	100	0	1	414	414	20364	19951	414	--->	<---	19538	[ LEN=6 D1=0,AACACC,D2=0]	PERFECT	950	YES
415	Rhodomonas lacustris	N-N882-C115	N-N882-C115_683839-703400	683839	703400	19561	33.521	15	91.17	8.83	20	80	0	0	No	Yes	723	241/241	100	0	1	241	241	19561	19321	241	--->	<---	19081	[ LEN=6 D1=0,AAGGCA,D2=0]	PERFECT	1	YES
416	Rhodomonas lacustris	N-N882-C115	N-N882-C115_865661-889861	865661	889861	24200	33.686	21	90.22	9.78	14.29	66.67	19.05	0	No	Yes	735	245/245	100	0	1	245	245	24200	23956	245	--->	<---	23712	[ LEN=6 D1=0,CACAAC,D2=0]	PERFECT	369	YES
417	Rhodomonas lacustris	N-N882-C115	N-N882-C115_815262-836932	815262	836932	21670	32.884	17	91.92	8.08	11.76	88.24	0	0	No	Yes	730	302/331	91	5	1	335	335	21670	21339	332	--->	<---	21005	[ LEN=6 D1=0,CCCCGT,D2=0]	PERFECT	777	YES
418	Rhodomonas lacustris	N-N882-C115	N-N882-C115_33236-53930	33236	53930	20694	34.599	15	95.21	4.79	6.67	80	6.67	6.67	No	Yes	198	162/177	91	19	1	191	191	20694	20513	182	--->	<---	20323	[ LEN=6 D1=0,GACAAG,D2=0]	PERFECT	8	YES
419	Rhodomonas lacustris	N-N882-C115	N-N882-C115_323568-345557	323568	345557	21989	33.671	23	92.81	7.19	4.35	73.91	21.74	0	No	Yes	409	247/288	85	14	1	291	291	21989	21691	299	--->	<---	21401	NA	NODETECT	715	YES
420	Rhodomonas lacustris	N-N882-C117	N-N882-C117_647403-669969	647403	669969	22566	32.952	23	89.09	10.91	17.39	65.22	17.39	0	No	Yes	1890	646/649	99	3	1	649	649	22566	21915	652	--->	<---	21267	NA	NODETECT	576	YES
421	Rhodomonas lacustris	N-N882-C118	N-N882-C118_286878-308430	286878	308430	21552	33.63	18	89.53	10.47	16.67	83.33	0	0	No	Yes	732	244/244	100	0	1	244	244	21552	21309	244	--->	<---	21066	[ LEN=6 D1=0,GATTGA,D2=0]	PERFECT	800	NO
422	Rhodomonas lacustris	N-N882-C118	N-N882-C118_834794-855866	834794	855866	21072	32.394	15	92.63	7.37	6.67	93.33	0	0	No	Yes	710	238/239	99	0	1	239	239	21072	20834	239	--->	<---	20596	[ LEN=6 D1=0,TCCAAT,D2=0]	PERFECT	868	YES
423	Rhodomonas lacustris	N-N882-C118	N-N882-C118_416999-439513	416999	439513	22514	33.401	17	90.9	9.1	5.88	94.12	0	0	No	Yes	1630	570/578	98	4	1	582	582	22514	21937	578	--->	<---	21356	[ LEN=6 D1=0,TGGATG,D2=0]	PERFECT	597	YES
424	Rhodomonas lacustris	N-N882-C118	N-N882-C118_765812-787751	765812	787751	21939	34.085	18	92.93	7.07	22.22	77.78	0	0	No	Yes	2088	696/696	100	0	1	696	696	21939	21244	696	--->	<---	20549	NA	NODETECT	724	YES
425	Rhodomonas lacustris	N-N882-C118	N-N882-C118_154101-180178	154101	180178	26077	36.503	20	89.5	10.5	15	65	20	0	No	Yes	536	188/192	97	1	1	193	193	26077	25886	192	--->	<---	25694	NA	NODETECT	301	NO
426	Rhodomonas lacustris	N-N882-C119	N-N882-C119_770835-793508	770835	793508	22673	31.107	20	95.62	4.38	5	85	10	0	No	Yes	698	250/263	95	0	1	263	263	22673	22411	263	--->	<---	22149	[ LEN=6 D1=0,GATCAT,D2=0]	PERFECT	555	NO
427	Rhodomonas lacustris	N-N882-C119	N-N882-C119_477846-498475	477846	498475	20629	34.277	20	87.3	12.7	15	80	5	0	No	Yes	808	276/281	98	0	1	281	281	20629	20349	281	--->	<---	20069	[ LEN=6 D1=0,TAGGGT,D2=0]	PERFECT	917	YES
428	Rhodomonas lacustris	N-N882-C119	N-N882-C119_402406-424397	402406	424397	21991	34.141	25	92.67	7.33	8	76	16	0	No	Yes	1946	650/651	99	0	1	651	651	21991	21341	651	--->	<---	20691	NA	NODETECT	714	YES
429	Rhodomonas lacustris	N-N882-C12	N-N882-C12_2512832-2535427	2512832	2535427	22595	33.26	17	94.24	5.76	23.53	64.71	11.76	0	No	Yes	789	263/263	100	0	1	263	263	22595	22333	263	--->	<---	22071	[ LEN=6 D1=0,ACAGCC,D2=0]	PERFECT	571	YES
430	Rhodomonas lacustris	N-N882-C12	N-N882-C12_699353-721251	699353	721251	21898	34.432	20	91.65	8.35	25	75	0	0	No	Yes	783	261/261	100	0	1	261	261	21898	21638	261	--->	<---	21378	[ LEN=6 D1=0,TAGCAC,D2=0]	PERFECT	734	YES
431	Rhodomonas lacustris	N-N882-C12	N-N882-C12_0-20016	0	20016	20016	34.193	20	87.45	12.55	5	70	15	10	No	Yes	410	146/153	95	0	1	153	153	20016	19864	153	--->	<---	19712	NA	NODETECT	40	YES
432	Rhodomonas lacustris	N-N882-C12	N-N882-C12_983380-1005590	983380	1005590	22210	34.007	21	91.31	8.69	33.33	57.14	9.52	0	No	Yes	1958	654/655	99	0	1	655	655	22210	21556	655	--->	<---	20902	NA	NODETECT	673	YES
433	Rhodomonas lacustris	N-N882-C12	N-N882-C12_2128747-2155176	2128747	2155176	26429	46.063	34	51.8	48.2	32.35	20.59	44.12	2.94	No	Yes	214	110/130	84	3	1	130	130	26429	26297	133	--->	<---	26168	NA	NODETECT	289	NO
434	Rhodomonas lacustris	N-N882-C120	N-N882-C120_886818-910079	886818	910079	23261	33.868	19	94.54	5.46	31.58	52.63	15.79	0	No	Yes	2062	694/696	99	1	1	696	696	23261	22565	697	--->	<---	21870	NA	NODETECT	452	YES
435	Rhodomonas lacustris	N-N882-C121	N-N882-C121_80360-102508	80360	102508	22148	33.913	19	91.67	8.33	21.05	52.63	26.32	0	No	Yes	1878	626/626	100	0	1	626	626	22148	21523	626	--->	<---	20898	NA	NODETECT	686	YES
436	Rhodomonas lacustris	N-N882-C122	N-N882-C122_323401-343314	323401	343314	19913	34.41	20	89.43	10.57	30	65	5	0	No	Yes	1632	652/673	96	20	1	683	683	19913	19231	683	--->	<---	18549	[ LEN=13 D1=4,GGTGTGCAGCCTT,D2=0]	IMPERFECT	983	NO
437	Rhodomonas lacustris	N-N882-C122	N-N882-C122_535117-555637	535117	555637	20520	32.471	16	92.84	7.16	18.75	81.25	0	0	No	Yes	1392	464/464	100	0	1	464	464	20520	20057	464	--->	<---	19594	[ LEN=8 D1=0,CACACACA,D2=0]	PERFECT	39	YES
438	Rhodomonas lacustris	N-N882-C122	N-N882-C122_244501-279590	244501	279590	35089	33.788	28	93.31	6.69	3.57	78.57	10.71	7.14	No	Yes	6736	5340/6857	77	268	1	7049	7049	35089	28157	6933	--->	<---	21109	NA	NODETECT	92	YES
439	Rhodomonas lacustris	N-N882-C122	N-N882-C122_284097-295309	284097	295309	11212	48.181	12	71.79	28.21	16.67	33.33	50	0	No	Yes	285	243/354	68	0	1	354	354	11212	10859	354	--->	<---	10506	NA	NODETECT	1121	NO
440	Rhodomonas lacustris	N-N882-C124	N-N882-C124_313894-335601	313894	335601	21707	32.667	17	90.81	9.19	5.88	82.35	11.76	0	No	Yes	1644	556/556	100	2	1	556	556	21707	21150	558	--->	<---	20595	[ LEN=4 D1=0,GTAT,D2=0]	PERFECT	769	NO
441	Rhodomonas lacustris	N-N882-C124	N-N882-C124_286683-309873	286683	309873	23190	31.557	20	92.97	7.03	5	95	0	0	No	Yes	1712	596/606	98	3	1	606	606	23190	22582	609	--->	<---	21977	[ LEN=6 D1=0,GTATGT,D2=0]	PERFECT	462	YES
442	Rhodomonas lacustris	N-N882-C124	N-N882-C124_120497-143035	120497	143035	22538	36.596	21	91.93	8.07	23.81	61.9	14.29	0	No	Yes	2168	724/725	99	0	1	725	725	22538	21814	725	--->	<---	21090	NA	NODETECT	584	YES
443	Rhodomonas lacustris	N-N882-C125	N-N882-C125_222883-245172	222883	245172	22289	31.213	20	93.94	6.06	20	75	5	0	No	Yes	1293	431/431	100	0	1	431	431	22289	21859	431	--->	<---	21429	[ LEN=6 D1=0,ACCCAA,D2=0]	PERFECT	650	YES
444	Rhodomonas lacustris	N-N882-C125	N-N882-C125_293204-315483	293204	315483	22279	34.099	18	95.08	4.92	11.11	66.67	22.22	0	No	Yes	2048	684/685	99	0	1	685	685	22279	21595	685	--->	<---	20911	NA	NODETECT	656	YES
445	Rhodomonas lacustris	N-N882-C125	N-N882-C125_122989-146391	122989	146391	23402	34.583	21	90.53	9.47	4.76	76.19	19.05	0	No	Yes	2355	785/785	100	0	1	785	785	23402	22618	785	--->	<---	21834	NA	NODETECT	432	YES
446	Rhodomonas lacustris	N-N882-C126	N-N882-C126_532661-554606	532661	554606	21945	32.062	21	94.38	5.62	4.76	95.24	0	0	No	Yes	822	274/274	100	0	1	274	274	21945	21672	274	--->	<---	21399	[ LEN=6 D1=0,CGCCCT,D2=0]	PERFECT	721	YES
447	Rhodomonas lacustris	N-N882-C126	N-N882-C126_372923-396044	372923	396044	23121	33.178	20	94.59	5.41	15	75	10	0	No	Yes	1151	385/386	99	0	1	386	386	23121	22736	386	--->	<---	22351	NA	NODETECT	475	NO
448	Rhodomonas lacustris	N-N882-C126	N-N882-C126_325126-348267	325126	348267	23141	33.823	24	91.09	8.91	12.5	75	12.5	0	No	Yes	1184	408/418	97	0	1	418	418	23141	22724	418	--->	<---	22307	NA	NODETECT	470	NO
449	Rhodomonas lacustris	N-N882-C126	N-N882-C126_443931-467346	443931	467346	23415	34.952	23	78.77	21.23	4.35	86.96	8.7	0	No	Yes	1996	704/715	98	6	1	715	715	23415	22695	721	--->	<---	21981	NA	NODETECT	430	NO
450	Rhodomonas lacustris	N-N882-C126	N-N882-C126_475545-517739	475545	517739	42194	43.035	52	63.81	36.19	11.54	51.92	36.54	0	No	Yes	543	249/297	83	1	1	298	298	42194	41898	297	--->	<---	41601	NA	NODETECT	70	YES
451	Rhodomonas lacustris	N-N882-C127	N-N882-C127_95985-117587	95985	117587	21602	31.696	17	95.63	4.37	5.88	94.12	0	0	No	Yes	810	270/270	100	0	1	270	270	21602	21333	270	--->	<---	21064	[ LEN=6 D1=0,GAAGTA,D2=0]	PERFECT	787	YES
452	Rhodomonas lacustris	N-N882-C127	N-N882-C127_497755-525980	497755	525980	28225	37.647	24	88.43	11.57	25	62.5	12.5	0	No	Yes	1326	454/457	99	2	1	457	457	28225	27767	459	--->	<---	27311	NA	NODETECT	221	YES
453	Rhodomonas lacustris	N-N882-C128	N-N882-C128_417595-440243	417595	440243	22648	33.857	18	94.29	5.71	22.22	61.11	16.67	0	No	Yes	697	251/265	94	0	1	265	265	22648	22384	265	--->	<---	22120	NA	NODETECT	562	YES
454	Rhodomonas lacustris	N-N882-C128	N-N882-C128_518921-542571	518921	542571	23650	36.355	17	95.73	4.27	23.53	64.71	11.76	0	No	Yes	1896	668/671	99	8	1	679	679	23650	22980	671	--->	<---	22302	NA	NODETECT	412	YES
455	Rhodomonas lacustris	N-N882-C129	N-N882-C129_376307-398838	376307	398838	22531	33.935	20	90.45	9.55	30	45	25	0	No	Yes	2088	696/696	100	0	1	696	696	22531	21836	696	--->	<---	21141	NA	NODETECT	588	YES
456	Rhodomonas lacustris	N-N882-C13	N-N882-C13_840067-862572	840067	862572	22505	34.01	21	89.45	10.55	23.81	57.14	19.05	0	No	Yes	2004	668/668	100	0	1	668	668	22505	21838	668	--->	<---	21171	[ LEN=14 D1=0,GGGAGGAGGAGGGG,D2=1]	IMPERFECT	601	YES
457	Rhodomonas lacustris	N-N882-C13	N-N882-C13_1972670-1994224	1972670	1994224	21554	31.962	15	94.46	5.54	13.33	80	6.67	0	No	Yes	1062	354/354	100	0	1	354	354	21554	21201	354	--->	<---	20848	[ LEN=6 D1=0,AGTTTG,D2=0]	PERFECT	799	YES
458	Rhodomonas lacustris	N-N882-C13	N-N882-C13_2173765-2194841	2173765	2194841	21076	34.039	20	85.72	14.28	10	85	0	5	No	Yes	1258	506/520	97	17	1	522	522	21076	20542	535	--->	<---	20021	[ LEN=6 D1=0,CGTTCA,D2=0]	PERFECT	867	YES
459	Rhodomonas lacustris	N-N882-C13	N-N882-C13_2574778-2588005	2574778	2588005	13227	38.164	21	83.02	16.98	14.29	33.33	52.38	0	No	Yes	383	129/130	99	0	1	130	130	13227	13098	130	--->	<---	12969	[ LEN=6 D1=0,GGGTCA,D2=0]	PERFECT	1102	NO
460	Rhodomonas lacustris	N-N882-C132	N-N882-C132_765418-788909	765418	788909	23491	33.225	21	90.07	9.93	9.52	76.19	14.29	0	No	Yes	546	186/189	98	0	1	189	189	23491	23303	189	--->	<---	23115	[ LEN=6 D1=0,TGGCAC,D2=0]	PERFECT	424	YES
461	Rhodomonas lacustris	N-N882-C133	N-N882-C133_573776-593840	573776	593840	20064	35.123	18	91.3	8.7	5.56	94.44	0	0	No	Yes	905	303/304	99	0	1	304	304	20064	19761	304	--->	<---	19458	[ LEN=6 D1=0,GTGGCA,D2=0]	PERFECT	971	YES
462	Rhodomonas lacustris	N-N882-C133	N-N882-C133_774103-795098	774103	795098	20995	33.865	22	85.09	14.91	22.73	50	27.27	0	No	Yes	1028	352/359	98	0	1	359	359	20995	20637	359	--->	<---	20279	NA	NODETECT	876	YES
463	Rhodomonas lacustris	N-N882-C133	N-N882-C133_127230-149883	127230	149883	22653	33.995	20	94.26	5.74	15	60	25	0	No	Yes	1962	662/665	99	1	1	665	665	22653	21988	666	--->	<---	21324	NA	NODETECT	559	YES
464	Rhodomonas lacustris	N-N882-C134	N-N882-C134_328243-350790	328243	350790	22547	33.104	18	88.68	11.32	11.11	88.89	0	0	No	Yes	1605	539/542	99	0	1	542	542	22547	22006	542	--->	<---	21465	[ LEN=6 D1=0,CTCTCT,D2=0]	PERFECT	582	YES
465	Rhodomonas lacustris	N-N882-C134	N-N882-C134_118441-141795	118441	141795	23354	35.21	21	93.17	6.83	9.52	61.9	28.57	0	No	Yes	1914	686/695	98	9	1	695	695	23354	22651	704	--->	<---	21957	NA	NODETECT	440	YES
466	Rhodomonas lacustris	N-N882-C135	N-N882-C135_563150-588391	563150	588391	25241	35.652	20	94.17	5.83	15	75	10	0	No	Yes	1132	380/382	99	0	1	382	382	25241	24860	382	--->	<---	24479	[ LEN=4 D1=0,ATAC,D2=0]	PERFECT	328	NO
467	Rhodomonas lacustris	N-N882-C135	N-N882-C135_86260-105808	86260	105808	19548	32.141	19	88.24	11.76	15.79	68.42	15.79	0	No	Yes	472	164/169	97	0	1	169	169	19548	19380	169	--->	<---	19212	[ LEN=4 D1=0,CCAT,D2=0]	PERFECT	1001	NO
468	Rhodomonas lacustris	N-N882-C135	N-N882-C135_598918-622048	598918	622048	23130	34.336	20	88.5	11.5	20	70	10	0	No	Yes	690	234/237	98	0	1	237	237	23130	22894	237	--->	<---	22658	[ LEN=6 D1=0,AACGAC,D2=0]	PERFECT	472	NO
469	Rhodomonas lacustris	N-N882-C135	N-N882-C135_718138-739525	718138	739525	21387	33.151	19	90.33	9.67	26.32	52.63	21.05	0	No	Yes	1897	655/663	98	3	1	665	665	21387	20724	664	--->	<---	20060	NA	NODETECT	821	NO
470	Rhodomonas lacustris	N-N882-C137	N-N882-C137_398036-421239	398036	421239	23203	35.263	22	88.76	11.24	13.64	63.64	22.73	0	No	Yes	552	184/184	100	0	1	184	184	23203	23020	184	--->	<---	22837	NA	NODETECT	461	YES
471	Rhodomonas lacustris	N-N882-C138	N-N882-C138_584858-607537	584858	607537	22679	35.041	22	86.77	13.23	9.09	68.18	22.73	0	No	Yes	716	240/241	99	0	1	241	241	22679	22439	241	--->	<---	22199	[ LEN=6 D1=0,ATCGCC,D2=0]	PERFECT	554	NO
472	Rhodomonas lacustris	N-N882-C138	N-N882-C138_413471-435399	413471	435399	21928	31.476	18	94.53	5.47	5.56	83.33	11.11	0	No	Yes	734	282/295	95	5	1	298	298	21928	21632	297	--->	<---	21335	[ LEN=6 D1=0,CTCATC,D2=0]	PERFECT	726	YES
473	Rhodomonas lacustris	N-N882-C138	N-N882-C138_480332-500208	480332	500208	19876	33.935	16	90.81	9.19	12.5	87.5	0	0	No	Yes	926	318/325	97	0	1	325	325	19876	19552	325	--->	<---	19228	NA	NODETECT	984	YES
474	Rhodomonas lacustris	N-N882-C138	N-N882-C138_195716-215752	195716	215752	20036	33.954	17	92.87	7.13	23.53	70.59	5.88	0	No	Yes	1469	559/575	97	12	1	575	575	20036	19450	587	--->	<---	18876	NA	NODETECT	975	YES
475	Rhodomonas lacustris	N-N882-C139	N-N882-C139_569432-592150	569432	592150	22718	34.682	20	93.27	6.73	15	60	25	0	No	Yes	1401	635/686	92	25	1	697	697	22718	22019	700	--->	<---	21323	NA	NODETECT	545	NO
476	Rhodomonas lacustris	N-N882-C139	N-N882-C139_223681-249803	223681	249803	26122	35.774	23	83.79	16.21	13.04	56.52	30.43	0	No	Yes	2118	706/706	100	0	1	706	706	26122	25417	706	--->	<---	24712	NA	NODETECT	299	YES
477	Rhodomonas lacustris	N-N882-C141	N-N882-C141_199232-219656	199232	219656	20424	31.429	16	95.78	4.22	6.25	87.5	6.25	0	No	Yes	1058	358/359	99	1	1	359	359	20424	20065	360	--->	<---	19707	NA	NODETECT	941	YES
478	Rhodomonas lacustris	N-N882-C142	N-N882-C142_652369-673855	652369	673855	21486	31.76	17	94.68	5.32	11.76	82.35	5.88	0	No	Yes	916	308/310	99	0	1	310	310	21486	21177	310	--->	<---	20868	[ LEN=4 D1=0,CAGC,D2=0]	PERFECT	807	NO
479	Rhodomonas lacustris	N-N882-C142	N-N882-C142_218550-233495	218550	233495	14945	35.202	14	93.74	6.26	21.43	78.57	0	0	No	Yes	129	91/115	79	4	1	116	116	14945	14828	118	--->	<---	14713	NA	NODETECT	1083	YES
480	Rhodomonas lacustris	N-N882-C142	N-N882-C142_395652-416588	395652	416588	20936	34.199	19	88.26	11.74	26.32	68.42	5.26	0	No	Yes	2118	706/706	100	0	1	706	706	20936	20231	706	--->	<---	19526	NA	NODETECT	882	YES
481	Rhodomonas lacustris	N-N882-C142	N-N882-C142_187941-211156	187941	211156	23215	33.784	18	90.29	9.71	16.67	83.33	0	0	No	Yes	2103	701/701	100	0	1	701	701	23215	22515	701	--->	<---	21815	NA	NODETECT	458	YES
482	Rhodomonas lacustris	N-N882-C143	N-N882-C143_673522-695751	673522	695751	22229	34.887	21	93.18	6.82	19.05	76.19	4.76	0	No	Yes	1139	381/382	99	0	1	382	382	22229	21848	382	--->	<---	21467	[ LEN=4 D1=0,GTAT,D2=0]	PERFECT	667	NO
483	Rhodomonas lacustris	N-N882-C143	N-N882-C143_771121-794914	771121	794914	23793	35.107	22	85.38	14.62	31.82	50	18.18	0	No	Yes	2844	952/955	99	0	1	955	955	23793	22839	955	--->	<---	21885	NA	NODETECT	400	YES
484	Rhodomonas lacustris	N-N882-C144	N-N882-C144_389653-411861	389653	411861	22208	33.501	23	86.85	13.15	17.39	78.26	4.35	0	No	Yes	2103	701/701	100	0	1	701	701	22208	21508	701	--->	<---	20808	NA	NODETECT	674	NO
485	Rhodomonas lacustris	N-N882-C144	N-N882-C144_689053-720151	689053	720151	31098	48.145	40	55.5	44.5	32.5	27.5	40	0	No	Yes	927	425/497	85	5	1	497	497	31098	30597	502	--->	<---	30101	NA	NODETECT	130	NO
486	Rhodomonas lacustris	N-N882-C145	N-N882-C145_380316-401893	380316	401893	21577	33.883	18	94.17	5.83	16.67	72.22	11.11	0	No	Yes	1493	499/500	99	0	1	500	500	21577	21078	500	--->	<---	20579	NA	NODETECT	793	YES
487	Rhodomonas lacustris	N-N882-C146	N-N882-C146_452161-473926	452161	473926	21765	33.039	17	92.41	7.59	11.76	82.35	5.88	0	No	Yes	693	235/238	98	0	1	238	238	21765	21528	238	--->	<---	21291	[ LEN=4 D1=0,CTGT,D2=0]	PERFECT	756	YES
488	Rhodomonas lacustris	N-N882-C146	N-N882-C146_108712-128685	108712	128685	19973	34.301	24	88.43	11.57	12.5	62.5	25	0	No	Yes	888	296/296	100	0	1	296	296	19973	19678	296	--->	<---	19383	[ LEN=4 D1=0,GGCT,D2=0]	PERFECT	978	NO
489	Rhodomonas lacustris	N-N882-C146	N-N882-C146_801470-815916	801470	815916	14446	33.899	13	93.77	6.23	23.08	61.54	15.38	0	No	Yes	480	204/225	90	4	1	226	226	14446	14219	228	--->	<---	13994	NA	NODETECT	1088	NO
490	Rhodomonas lacustris	N-N882-C146	N-N882-C146_244382-266867	244382	266867	22485	33.507	20	94.08	5.92	20	65	15	0	No	Yes	2091	697/697	100	0	1	697	697	22485	21789	697	--->	<---	21093	NA	NODETECT	609	NO
491	Rhodomonas lacustris	N-N882-C146	N-N882-C146_381334-404178	381334	404178	22844	34.219	22	92.91	7.09	22.73	59.09	18.18	0	No	Yes	1681	595/609	97	4	1	609	609	22844	22232	613	--->	<---	21624	NA	NODETECT	523	YES
492	Rhodomonas lacustris	N-N882-C147	N-N882-C147_158954-182336	158954	182336	23382	36.644	15	94.83	5.17	20	66.67	13.33	0	No	Yes	1904	732/745	98	20	1	748	748	23382	22621	762	--->	<---	21874	NA	NODETECT	437	YES
493	Rhodomonas lacustris	N-N882-C147	N-N882-C147_64862-107647	64862	107647	42785	39.28	34	94.84	5.16	8.82	73.53	17.65	0	No	Yes	6331	3157/3786	83	52	1	3831	3831	42785	38993	3793	--->	<---	35163	NA	NODETECT	67	NO
494	Rhodomonas lacustris	N-N882-C148	N-N882-C148_61366-84137	61366	84137	22771	35.528	23	89.52	10.48	13.04	78.26	8.7	0	No	Yes	287	125/144	86	1	1	144	144	22771	22627	145	--->	<---	22484	[ LEN=6 D1=0,GGCGTA,D2=0]	PERFECT	537	NO
495	Rhodomonas lacustris	N-N882-C148	N-N882-C148_570012-593076	570012	593076	23064	35.115	21	92.4	7.6	19.05	66.67	14.29	0	No	Yes	2007	669/669	100	0	1	669	669	23064	22396	669	--->	<---	21728	[ LEN=9 D1=0,CCCATAGGG,D2=0]	PERFECT	481	YES
496	Rhodomonas lacustris	N-N882-C148	N-N882-C148_678977-700945	678977	700945	21968	33.531	18	95.33	4.67	16.67	66.67	16.67	0	No	Yes	2023	677/679	99	0	1	679	679	21968	21290	679	--->	<---	20612	NA	NODETECT	717	YES
497	Rhodomonas lacustris	N-N882-C153	N-N882-C153_671173-691724	671173	691724	20551	34.855	21	87.45	12.55	14.29	76.19	0	9.52	No	Yes	960	320/320	100	0	1	320	320	20551	20232	320	--->	<---	19913	[ LEN=4 D1=0,CTGA,D2=0]	PERFECT	929	YES
498	Rhodomonas lacustris	N-N882-C153	N-N882-C153_455838-479003	455838	479003	23165	31.34	22	94.16	5.84	13.64	86.36	0	0	No	Yes	1062	354/354	100	0	1	354	354	23165	22812	354	--->	<---	22459	[ LEN=6 D1=0,TCCCAG,D2=0]	PERFECT	466	YES
499	Rhodomonas lacustris	N-N882-C153	N-N882-C153_87280-99976	87280	99976	12696	47.936	23	56.03	43.97	43.48	30.43	17.39	8.7	No	Yes	629	343/410	83	11	1	413	413	12696	12279	418	--->	<---	11867	NA	NODETECT	1108	NO
500	Rhodomonas lacustris	N-N882-C154	N-N882-C154_292473-312710	292473	312710	20237	34.308	15	88.44	11.56	20	80	0	0	No	Yes	709	239/241	99	0	1	241	241	20237	19997	241	--->	<---	19757	[ LEN=6 D1=0,TATAAG,D2=0]	PERFECT	961	YES
501	Rhodomonas lacustris	N-N882-C155	N-N882-C155_221551-242390	221551	242390	20839	36.489	18	90.46	9.54	27.78	50	22.22	0	No	Yes	1100	584/687	85	20	1	703	703	20839	20149	691	--->	<---	19447	NA	NODETECT	895	YES
502	Rhodomonas lacustris	N-N882-C155	N-N882-C155_550358-572376	550358	572376	22018	34.404	19	93.4	6.6	21.05	78.95	0	0	No	Yes	1790	642/664	96	4	1	665	665	22018	21352	667	--->	<---	20688	NA	NODETECT	711	YES
503	Rhodomonas lacustris	N-N882-C156	N-N882-C156_36219-56593	36219	56593	20374	32.34	16	91.98	8.02	12.5	81.25	6.25	0	No	Yes	916	308/310	99	0	1	310	310	20374	20065	310	--->	<---	19756	NA	NODETECT	947	NO
504	Rhodomonas lacustris	N-N882-C157	N-N882-C157_576745-599208	576745	599208	22463	34.59	21	88.71	11.29	14.29	71.43	14.29	0	No	Yes	460	172/180	95	2	1	182	182	22463	22284	180	--->	<---	22103	[ LEN=6 D1=0,CTCCGT,D2=0]	PERFECT	617	NO
505	Rhodomonas lacustris	N-N882-C157	N-N882-C157_317669-362312	317669	362312	44643	47.683	46	55.98	44.02	23.91	19.57	54.35	2.17	No	Yes	200	88/101	87	1	1	102	102	44643	44543	101	--->	<---	44442	NA	NODETECT	57	NO
506	Rhodomonas lacustris	N-N882-C158	N-N882-C158_2728-10462	2728	10462	7734	35.506	9	95.81	4.19	22.22	66.67	11.11	0	No	Yes	473	207/232	89	4	1	235	235	7734	7502	233	--->	<---	7268	NA	NODETECT	20	YES
507	Rhodomonas lacustris	N-N882-C158	N-N882-C158_530339-552465	530339	552465	22126	33.128	18	91.87	8.13	16.67	61.11	22.22	0	No	Yes	2041	683/685	99	0	1	685	685	22126	21442	685	--->	<---	20758	NA	NODETECT	692	NO
508	Rhodomonas lacustris	N-N882-C159	N-N882-C159_4890-25530	4890	25530	20640	34.225	17	91.37	8.63	23.53	70.59	5.88	0	No	Yes	888	304/304	100	2	1	306	306	20640	20337	304	--->	<---	20032	[ LEN=6 D1=0,TGGATT,D2=0]	PERFECT	4	YES
509	Rhodomonas lacustris	N-N882-C159	N-N882-C159_580460-602161	580460	602161	21701	34.736	24	85.13	14.87	12.5	62.5	25	0	No	Yes	2202	734/734	100	0	1	734	734	21701	20968	734	--->	<---	20235	NA	NODETECT	770	YES
510	Rhodomonas lacustris	N-N882-C161	N-N882-C161_244421-270923	244421	270923	26502	34.179	22	79.76	20.24	13.64	72.73	13.64	0	No	Yes	1269	423/423	100	0	1	423	423	26502	26080	423	--->	<---	25658	NA	NODETECT	285	NO
511	Rhodomonas lacustris	N-N882-C162	N-N882-C162_710430-732590	710430	732590	22160	33.903	21	89.5	10.5	19.05	66.67	14.29	0	No	Yes	1909	659/667	98	3	1	668	668	22160	21492	669	--->	<---	20825	NA	NODETECT	682	YES
512	Rhodomonas lacustris	N-N882-C163	N-N882-C163_273622-295927	273622	295927	22305	33.284	21	93.62	6.38	19.05	76.19	4.76	0	No	Yes	783	261/261	100	0	1	261	261	22305	22045	261	--->	<---	21785	[ LEN=6 D1=0,GACGAA,D2=0]	PERFECT	643	NO
513	Rhodomonas lacustris	N-N882-C163	N-N882-C163_191668-214221	191668	214221	22553	33.898	18	91.19	8.81	16.67	61.11	22.22	0	No	Yes	2009	675/679	99	0	1	679	679	22553	21875	679	--->	<---	21197	NA	NODETECT	581	YES
514	Rhodomonas lacustris	N-N882-C164	N-N882-C164_103812-124159	103812	124159	20347	34.364	14	96.32	3.68	0	92.86	7.14	0	No	Yes	913	315/323	97	0	1	323	323	20347	20025	323	--->	<---	19703	[ LEN=6 D1=0,TGCTAT,D2=0]	PERFECT	40	YES
515	Rhodomonas lacustris	N-N882-C164	N-N882-C164_679177-701713	679177	701713	22536	33.821	19	92.51	7.49	15.79	63.16	21.05	0	No	Yes	1908	648/654	99	1	1	654	654	22536	21882	655	--->	<---	21229	NA	NODETECT	23	NO
516	Rhodomonas lacustris	N-N882-C166	N-N882-C166_375137-397367	375137	397367	22230	34.597	21	91.17	8.83	19.05	76.19	4.76	0	No	Yes	624	300/357	84	4	1	358	358	22230	21871	360	--->	<---	21514	NA	NODETECT	666	YES
517	Rhodomonas lacustris	N-N882-C167	N-N882-C167_420998-442897	420998	442897	21899	33.052	21	91.15	8.85	23.81	61.9	14.29	0	No	Yes	664	232/234	99	2	1	234	234	21899	21664	236	--->	<---	21431	[ LEN=6 D1=0,AGCTCC,D2=0]	PERFECT	733	YES
518	Rhodomonas lacustris	N-N882-C167	N-N882-C167_485618-508925	485618	508925	23307	33.569	18	93.92	6.08	11.11	83.33	5.56	0	No	Yes	732	592/697	84	52	1	704	704	23307	22566	742	--->	<---	21863	NA	NODETECT	445	YES
519	Rhodomonas lacustris	N-N882-C168	N-N882-C168_57923-80340	57923	80340	22417	31.61	20	95.38	4.62	10	75	15	0	No	Yes	1125	375/375	100	0	1	375	375	22417	22043	375	--->	<---	21669	[ LEN=6 D1=0,GAAACA,D2=0]	PERFECT	627	NO
520	Rhodomonas lacustris	N-N882-C169	N-N882-C169_620036-643169	620036	643169	23133	33.351	16	90.31	9.69	12.5	81.25	6.25	0	No	Yes	792	264/264	100	0	1	264	264	23133	22870	264	--->	<---	22607	NA	NODETECT	471	YES
521	Rhodomonas lacustris	N-N882-C17	N-N882-C17_542249-563152	542249	563152	20903	32.412	15	93.04	6.96	6.67	86.67	6.67	0	No	Yes	1061	355/356	99	0	1	356	356	20903	20548	356	--->	<---	20193	[ LEN=4 D1=0,TGCG,D2=0]	PERFECT	887	YES
522	Rhodomonas lacustris	N-N882-C17	N-N882-C17_948461-969477	948461	969477	21016	34.897	19	93.63	6.37	0	73.68	26.32	0	No	Yes	775	277/288	96	1	1	288	288	21016	20728	289	--->	<---	20441	[ LEN=6 D1=0,ACCCCA,D2=0]	PERFECT	875	YES
523	Rhodomonas lacustris	N-N882-C17	N-N882-C17_2144911-2165525	2144911	2165525	20614	34.263	15	91.89	8.11	20	73.33	6.67	0	No	Yes	999	333/333	100	0	1	333	333	20614	20282	333	--->	<---	19950	[ LEN=6 D1=0,AGTGTG,D2=0]	PERFECT	921	YES
524	Rhodomonas lacustris	N-N882-C17	N-N882-C17_2707569-2727005	2707569	2727005	19436	33.114	16	96.47	3.53	0	100	0	0	No	Yes	731	253/260	97	0	1	260	260	19436	19177	260	--->	<---	18918	[ LEN=6 D1=0,TCCAGT,D2=0]	PERFECT	9	YES
525	Rhodomonas lacustris	N-N882-C17	N-N882-C17_2676398-2698690	2676398	2698690	22292	34.69	24	89.2	10.8	12.5	54.17	33.33	0	No	Yes	704	236/237	99	0	1	237	237	22292	22056	237	--->	<---	21820	[ LEN=6 D1=0,TCTTCC,D2=0]	PERFECT	646	NO
526	Rhodomonas lacustris	N-N882-C17	N-N882-C17_2001762-2020485	2001762	2020485	18723	44.945	21	65.99	34.01	33.33	14.29	47.62	4.76	No	Yes	676	464/598	77	15	1	601	601	18723	18114	610	--->	<---	17514	NA	NODETECT	1029	NO
527	Rhodomonas lacustris	N-N882-C17	N-N882-C17_667115-688364	667115	688364	21249	35.188	19	90.26	9.74	15.79	68.42	15.79	0	No	Yes	1935	645/645	100	0	1	645	645	21249	20605	645	--->	<---	19961	NA	NODETECT	33	YES
528	Rhodomonas lacustris	N-N882-C17	N-N882-C17_2451546-2474552	2451546	2474552	23006	35.395	18	94.18	5.82	22.22	66.67	11.11	0	No	Yes	2201	735/736	99	0	1	736	736	23006	22271	736	--->	<---	21536	NA	NODETECT	491	NO
529	Rhodomonas lacustris	N-N882-C17	N-N882-C17_2917594-2942126	2917594	2942126	24532	35.794	26	90.86	9.14	11.54	73.08	15.38	0	No	Yes	1182	398/401	99	0	1	401	401	24532	24132	401	--->	<---	23732	NA	NODETECT	353	YES
530	Rhodomonas lacustris	N-N882-C17	N-N882-C17_789991-816608	789991	816608	26617	37.491	27	87.64	12.36	3.7	74.07	22.22	0	No	Yes	1596	532/532	100	0	1	532	532	26617	26086	532	--->	<---	25555	NA	NODETECT	278	YES
531	Rhodomonas lacustris	N-N882-C17	N-N882-C17_1299151-1332308	1299151	1332308	33157	38.867	26	82.96	17.04	19.23	53.85	26.92	0	No	Yes	13689	4655/4691	99	11	1	4698	4698	33157	28463	4695	--->	<---	23766	NA	NODETECT	111	YES
532	Rhodomonas lacustris	N-N882-C172	N-N882-C172_115445-138334	115445	138334	22889	37.105	17	91.53	8.47	5.88	82.35	11.76	0	No	Yes	2246	750/751	99	0	1	751	751	22889	22139	751	--->	<---	21389	NA	NODETECT	515	YES
533	Rhodomonas lacustris	N-N882-C173	N-N882-C173_131583-155992	131583	155992	24409	34.459	27	90.76	9.24	25.93	55.56	18.52	0	No	Yes	812	272/273	99	0	1	273	273	24409	24137	273	--->	<---	23865	[ LEN=6 D1=0,AGCGGC,D2=0]	PERFECT	360	NO
534	Rhodomonas lacustris	N-N882-C174	N-N882-C174_548847-570651	548847	570651	21804	33.21	18	91.15	8.85	11.11	83.33	5.56	0	No	Yes	824	280/281	99	1	1	281	281	21804	21523	282	--->	<---	21243	[ LEN=6 D1=0,CACACA,D2=0]	PERFECT	750	YES
535	Rhodomonas lacustris	N-N882-C175	N-N882-C175_191187-205350	191187	205350	14163	35.148	12	89.75	10.25	25	66.67	8.33	0	No	Yes	460	200/226	88	3	1	228	228	14163	13937	227	--->	<---	13710	NA	NODETECT	1094	NO
536	Rhodomonas lacustris	N-N882-C177	N-N882-C177_420330-440954	420330	440954	20624	34.033	18	89.15	10.85	27.78	61.11	11.11	0	No	Yes	739	249/251	99	0	1	251	251	20624	20374	251	--->	<---	20124	[ LEN=4 D1=0,TGTT,D2=0]	PERFECT	918	YES
537	Rhodomonas lacustris	N-N882-C177	N-N882-C177_164274-177685	164274	177685	13411	34.934	12	94.64	5.36	25	58.33	16.67	0	No	Yes	531	213/231	92	3	1	232	232	13411	13179	233	--->	<---	12948	NA	NODETECT	7	YES
538	Rhodomonas lacustris	N-N882-C182	N-N882-C182_215496-235339	215496	235339	19843	35.015	16	91.05	8.95	6.25	87.5	6.25	0	No	Yes	912	304/304	100	0	1	304	304	19843	19540	304	--->	<---	19237	[ LEN=6 D1=0,CCCGTC,D2=0]	PERFECT	42	YES
539	Rhodomonas lacustris	N-N882-C182	N-N882-C182_616548-638567	616548	638567	22019	35.483	17	92.6	7.4	23.53	76.47	0	0	No	Yes	1939	657/662	99	1	1	662	662	22019	21357	663	--->	<---	20696	NA	NODETECT	710	YES
540	Rhodomonas lacustris	N-N882-C182	N-N882-C182_408344-443758	408344	443758	35414	45.956	43	49.13	50.87	20.93	32.56	46.51	0	No	Yes	686	350/423	82	6	1	427	427	35414	34990	425	--->	<---	34564	NA	NODETECT	88	NO
541	Rhodomonas lacustris	N-N882-C183	N-N882-C183_117342-139230	117342	139230	21888	33.434	19	92.87	7.13	10.53	73.68	15.79	0	No	Yes	721	259/267	97	2	1	267	267	21888	21620	269	--->	<---	21354	[ LEN=4 D1=0,CCAT,D2=0]	PERFECT	738	YES
542	Rhodomonas lacustris	N-N882-C183	N-N882-C183_168158-191943	168158	191943	23785	36.002	18	88.92	11.08	38.89	61.11	0	0	No	Yes	2017	679/681	99	1	1	682	682	23785	23105	681	--->	<---	22424	NA	NODETECT	401	YES
543	Rhodomonas lacustris	N-N882-C185	N-N882-C185_347593-369616	347593	369616	22023	32.911	17	88.65	11.35	23.53	76.47	0	0	No	Yes	464	172/179	96	2	1	181	181	22023	21845	179	--->	<---	21665	[ LEN=6 D1=0,ATGAAA,D2=0]	PERFECT	708	YES
544	Rhodomonas lacustris	N-N882-C185	N-N882-C185_111892-132259	111892	132259	20367	32.022	16	88.9	11.1	6.25	87.5	6.25	0	No	Yes	551	213/226	94	3	1	226	226	20367	20139	229	--->	<---	19914	NA	NODETECT	948	YES
545	Rhodomonas lacustris	N-N882-C186	N-N882-C186_363524-379914	363524	379914	16390	45.058	19	39.51	60.49	21.05	36.84	42.11	0	No	Yes	688	404/463	87	24	1	478	478	16390	15919	472	--->	<---	15442	NA	NODETECT	1063	NO
546	Rhodomonas lacustris	N-N882-C186	N-N882-C186_514421-548842	514421	548842	34421	45.71	35	56.08	43.92	22.86	37.14	40	0	No	Yes	153	107/140	76	3	1	141	141	34421	34280	142	--->	<---	34140	NA	NODETECT	97	YES
547	Rhodomonas lacustris	N-N882-C187	N-N882-C187_367630-388220	367630	388220	20590	33.356	23	88.35	11.65	13.04	69.57	17.39	0	No	Yes	562	214/225	95	3	1	225	225	20590	20363	228	--->	<---	20139	NA	NODETECT	924	NO
548	Rhodomonas lacustris	N-N882-C189	N-N882-C189_7448-28803	7448	28803	21355	33.983	16	94.58	5.42	25	56.25	18.75	0	No	Yes	2064	688/688	100	0	1	688	688	21355	20668	688	--->	<---	19981	NA	NODETECT	824	YES
549	Rhodomonas lacustris	N-N882-C189	N-N882-C189_354935-377048	354935	377048	22113	34.581	23	90.83	9.17	17.39	60.87	21.74	0	No	Yes	2012	676/680	99	0	1	680	680	22113	21434	680	--->	<---	20755	NA	NODETECT	695	YES
550	Rhodomonas lacustris	N-N882-C19	N-N882-C19_2658433-2678547	2658433	2678547	20114	33.678	15	91.13	8.87	20	73.33	6.67	0	No	Yes	631	229/240	95	1	1	241	241	20114	19875	240	--->	<---	19635	[ LEN=6 D1=0,AACCTA,D2=0]	PERFECT	4	YES
551	Rhodomonas lacustris	N-N882-C19	N-N882-C19_1600223-1623006	1600223	1623006	22783	33.485	16	92.11	7.89	12.5	81.25	6.25	0	No	Yes	1072	364/366	99	1	1	366	366	22783	22417	367	--->	<---	22052	[ LEN=6 D1=0,CCGCTC,D2=0]	PERFECT	531	YES
552	Rhodomonas lacustris	N-N882-C19	N-N882-C19_1501567-1522223	1501567	1522223	20656	33.651	16	92.97	7.03	12.5	75	12.5	0	No	Yes	387	153/162	94	3	1	164	164	20656	20494	163	--->	<---	20331	[ LEN=6 D1=0,GGTGAG,D2=0]	PERFECT	915	YES
553	Rhodomonas lacustris	N-N882-C19	N-N882-C19_1423265-1444302	1423265	1444302	21037	34.744	16	94.92	5.08	18.75	68.75	12.5	0	No	Yes	1902	634/634	100	0	1	634	634	21037	20404	634	--->	<---	19771	NA	NODETECT	871	YES
554	Rhodomonas lacustris	N-N882-C19	N-N882-C19_2712882-2735166	2712882	2735166	22284	33.854	17	93.66	6.34	23.53	64.71	11.76	0	No	Yes	2072	696/697	99	1	1	697	697	22284	21587	698	--->	<---	20891	NA	NODETECT	6	NO
555	Rhodomonas lacustris	N-N882-C19	N-N882-C19_981969-1004506	981969	1004506	22537	36.593	18	92.73	7.27	27.78	44.44	27.78	0	No	Yes	2100	728/737	98	4	1	740	740	22537	21800	738	--->	<---	21061	NA	NODETECT	585	NO
556	Rhodomonas lacustris	N-N882-C19	N-N882-C19_2572893-2595942	2572893	2595942	23049	34.808	18	92.2	7.8	33.33	66.67	0	0	No	Yes	548	500/576	86	54	1	578	578	23049	22422	628	--->	<---	21845	NA	NODETECT	485	YES
557	Rhodomonas lacustris	N-N882-C19	N-N882-C19_541723-576742	541723	576742	35019	40.03	28	75.81	24.19	21.43	67.86	10.71	0	No	Yes	356	160/179	89	4	1	181	181	34108	33928	181	--->	<---	33748	NA	NODETECT	93	YES
558	Rhodomonas lacustris	N-N882-C192	N-N882-C192_170381-192285	170381	192285	21904	33.738	15	91.57	8.43	13.33	86.67	0	0	No	Yes	636	212/212	100	0	1	212	212	21904	21693	212	--->	<---	21482	[ LEN=6 D1=0,AGTCTG,D2=0]	PERFECT	731	YES
559	Rhodomonas lacustris	N-N882-C192	N-N882-C192_75684-96153	75684	96153	20469	33.724	22	82.51	17.49	18.18	63.64	9.09	9.09	No	Yes	848	288/292	98	0	1	292	292	20469	20178	292	--->	<---	19887	[ LEN=6 D1=0,TCCAGG,D2=0]	PERFECT	937	YES
560	Rhodomonas lacustris	N-N882-C192	N-N882-C192_359828-379945	359828	379945	20117	35.174	16	91.25	8.75	6.25	87.5	6.25	0	No	Yes	877	299/304	98	0	1	304	304	20117	19814	304	--->	<---	19511	[ LEN=6 D1=0,TTTGCC,D2=0]	PERFECT	41	YES
561	Rhodomonas lacustris	N-N882-C192	N-N882-C192_623217-642722	623217	642722	19505	33.33	15	94.13	5.87	0	93.33	6.67	0	No	Yes	728	252/259	97	0	1	259	259	19505	19247	259	--->	<---	18989	[ LEN=8 D1=0,ATTTCCCA,D2=0]	PERFECT	41	YES
562	Rhodomonas lacustris	N-N882-C194	N-N882-C194_127333-140451	127333	140451	13118	36.736	12	93.99	6.01	16.67	66.67	16.67	0	No	Yes	191	85/101	84	0	1	101	101	13118	13018	101	--->	<---	12918	NA	NODETECT	1104	YES
563	Rhodomonas lacustris	N-N882-C194	N-N882-C194_444043-466333	444043	466333	22290	33.912	20	92.71	7.29	20	60	20	0	No	Yes	749	323/348	92	10	1	348	348	22290	21933	358	--->	<---	21586	NA	NODETECT	649	YES
564	Rhodomonas lacustris	N-N882-C194	N-N882-C194_213918-252613	213918	252613	38695	48.172	20	88.12	11.88	20	35	45	0	No	Yes	195	121/148	81	5	1	151	151	38695	38546	150	--->	<---	38396	NA	NODETECT	78	NO
565	Rhodomonas lacustris	N-N882-C195	N-N882-C195_415955-429287	415955	429287	13332	34.646	14	97.17	2.83	21.43	64.29	14.29	0	No	Yes	442	194/229	84	0	1	229	229	13332	13104	229	--->	<---	12876	NA	NODETECT	33	YES
566	Rhodomonas lacustris	N-N882-C196	N-N882-C196_403120-426275	403120	426275	23155	34.433	22	89.26	10.74	9.09	90.91	0	0	No	Yes	1364	456/457	99	0	1	457	457	23155	22699	457	--->	<---	22243	[ LEN=6 D1=0,TAACAT,D2=0]	PERFECT	468	NO
567	Rhodomonas lacustris	N-N882-C196	N-N882-C196_356627-379113	356627	379113	22486	34.599	19	92.11	7.89	10.53	89.47	0	0	No	Yes	1017	351/351	100	3	1	354	354	22486	22136	351	--->	<---	21783	[ LEN=6 D1=0,TCACTC,D2=0]	PERFECT	608	NO
568	Rhodomonas lacustris	N-N882-C197	N-N882-C197_521513-546242	521513	546242	24729	36.71	21	86.49	13.51	4.76	80.95	14.29	0	No	Yes	620	208/209	99	0	1	209	209	24729	24521	209	--->	<---	24313	NA	NODETECT	346	YES
569	Rhodomonas lacustris	N-N882-C197	N-N882-C197_218338-239496	218338	239496	21158	36.284	19	93.91	6.09	10.53	84.21	5.26	0	No	Yes	506	174/175	99	1	1	176	176	21158	20984	175	--->	<---	20809	NA	NODETECT	852	YES
570	Rhodomonas lacustris	N-N882-C198	N-N882-C198_604107-620962	604107	620962	16855	33.219	15	93.25	6.75	20	66.67	13.33	0	No	Yes	694	234/236	99	0	1	236	236	16855	16620	236	--->	<---	16385	[ LEN=6 D1=0,GGCACA,D2=0]	PERFECT	1055	YES
571	Rhodomonas lacustris	N-N882-C198	N-N882-C198_67637-89143	67637	89143	21506	33.177	17	95.61	4.39	17.65	70.59	11.76	0	No	Yes	2070	690/690	100	0	1	690	690	21506	20817	690	--->	<---	20128	NA	NODETECT	805	YES
572	Rhodomonas lacustris	N-N882-C20	N-N882-C20_1511088-1532941	1511088	1532941	21853	33.725	18	93.81	6.19	11.11	72.22	16.67	0	No	Yes	777	259/259	100	0	1	259	259	21853	21595	259	--->	<---	21337	[ LEN=6 D1=0,CATTGA,D2=0]	PERFECT	746	YES
573	Rhodomonas lacustris	N-N882-C20	N-N882-C20_1409024-1429933	1409024	1429933	20909	33.464	16	92.64	7.36	6.25	81.25	12.5	0	No	Yes	771	261/261	100	1	1	261	261	20909	20648	262	--->	<---	20388	NA	NODETECT	885	YES
574	Rhodomonas lacustris	N-N882-C20	N-N882-C20_2168014-2190200	2168014	2190200	22186	36.519	18	91.26	8.74	22.22	50	27.78	0	No	Yes	1843	733/747	98	25	1	766	766	22186	21434	753	--->	<---	20669	NA	NODETECT	678	YES
575	Rhodomonas lacustris	N-N882-C20	N-N882-C20_2306499-2329193	2306499	2329193	22694	36.239	20	88.12	11.88	10	80	10	0	No	Yes	2799	941/944	99	1	1	945	945	22694	21751	944	--->	<---	20807	NA	NODETECT	550	YES
576	Rhodomonas lacustris	N-N882-C20	N-N882-C20_1205791-1228765	1205791	1228765	22974	34.665	20	95.58	4.42	10	80	10	0	No	Yes	2100	700/700	100	0	1	700	700	22974	22275	700	--->	<---	21576	NA	NODETECT	497	YES
577	Rhodomonas lacustris	N-N882-C20	N-N882-C20_1274540-1298477	1274540	1298477	23937	34.816	19	93.19	6.81	26.32	68.42	5.26	0	No	Yes	1719	753/759	99	43	1	760	760	23937	23137	801	--->	<---	22378	NA	NODETECT	391	YES
578	Rhodomonas lacustris	N-N882-C20	N-N882-C20_118257-161703	118257	161703	43446	40.575	35	74.49	25.51	25.71	62.86	11.43	0	No	Yes	8015	3073/3359	91	5	1	3360	3360	43446	40084	3363	--->	<---	36725	NA	NODETECT	64	YES
579	Rhodomonas lacustris	N-N882-C200	N-N882-C200_303500-326497	303500	326497	22997	35.3	18	90.66	9.34	5.56	83.33	11.11	0	No	Yes	737	259/266	97	1	1	267	267	22997	22732	266	--->	<---	22466	[ LEN=6 D1=0,CCTGAC,D2=0]	PERFECT	492	NO
580	Rhodomonas lacustris	N-N882-C200	N-N882-C200_0-22396	0	22396	22396	33.792	19	89	11	21.05	52.63	15.79	10.53	No	Yes	1610	538/539	99	0	1	539	539	22396	21858	539	--->	<---	21320	NA	NODETECT	632	YES
581	Rhodomonas lacustris	N-N882-C201	N-N882-C201_241421-263404	241421	263404	21983	31.916	21	94.76	5.24	4.76	90.48	4.76	0	No	Yes	1104	368/368	100	0	1	368	368	21983	21616	368	--->	<---	21249	[ LEN=6 D1=0,CACAGC,D2=0]	PERFECT	29	YES
582	Rhodomonas lacustris	N-N882-C201	N-N882-C201_359202-372829	359202	372829	13627	34.263	13	93.72	6.28	23.08	53.85	23.08	0	No	Yes	480	204/225	90	4	1	226	226	13627	13400	228	--->	<---	13175	NA	NODETECT	28	NO
583	Rhodomonas lacustris	N-N882-C201	N-N882-C201_101716-123375	101716	123375	21659	34.069	17	93.42	6.58	23.53	64.71	11.76	0	No	Yes	1889	631/632	99	0	1	632	632	21659	21028	632	--->	<---	20397	NA	NODETECT	779	YES
584	Rhodomonas lacustris	N-N882-C202	N-N882-C202_236426-258976	236426	258976	22550	33.894	21	96.03	3.97	9.52	85.71	4.76	0	No	Yes	2417	807/808	99	0	1	808	808	22550	21743	808	--->	<---	20936	[ LEN=9 D1=0,AACCCACCC,D2=0]	PERFECT	3	YES
585	Rhodomonas lacustris	N-N882-C202	N-N882-C202_449006-471048	449006	471048	22042	32.393	23	88.61	11.39	26.09	65.22	8.7	0	No	Yes	1252	420/422	99	0	1	422	422	22042	21621	422	--->	<---	21200	NA	NODETECT	705	YES
586	Rhodomonas lacustris	N-N882-C202	N-N882-C202_421496-448110	421496	448110	26614	41.163	32	65.32	34.68	12.5	40.62	46.88	0	No	Yes	1293	471/489	96	4	1	489	489	26614	26122	493	--->	<---	25634	NA	NODETECT	280	YES
587	Rhodomonas lacustris	N-N882-C202	N-N882-C202_385986-413603	385986	413603	27617	36.144	19	86.12	13.88	15.79	73.68	10.53	0	No	Yes	984	680/917	74	9	1	925	925	27617	26700	918	--->	<---	25776	NA	NODETECT	247	YES
588	Rhodomonas lacustris	N-N882-C203	N-N882-C203_153391-172781	153391	172781	19390	34.265	18	86.14	13.86	11.11	77.78	11.11	0	No	Yes	722	242/243	99	0	1	243	243	19390	19148	243	--->	<---	18906	[ LEN=6 D1=0,CCCTAA,D2=0]	PERFECT	1012	YES
589	Rhodomonas lacustris	N-N882-C204	N-N882-C204_573929-596161	573929	596161	22232	34.909	16	93.22	6.78	12.5	81.25	6.25	0	No	Yes	723	241/241	100	0	1	241	241	22232	21992	241	--->	<---	21752	[ LEN=6 D1=0,TCTCTC,D2=0]	PERFECT	27	YES
590	Rhodomonas lacustris	N-N882-C204	N-N882-C204_230578-251719	230578	251719	21141	33.934	19	89.27	10.73	21.05	73.68	5.26	0	No	Yes	549	287/347	82	6	1	352	352	21141	20794	348	--->	<---	20443	NA	NODETECT	858	YES
591	Rhodomonas lacustris	N-N882-C206	N-N882-C206_120108-141288	120108	141288	21180	33.999	19	88.63	11.37	21.05	68.42	10.53	0	No	Yes	723	241/241	100	0	1	241	241	21180	20940	241	--->	<---	20700	[ LEN=6 D1=0,TGCAGG,D2=0]	PERFECT	850	YES
592	Rhodomonas lacustris	N-N882-C206	N-N882-C206_593673-613591	593673	613591	19918	34.953	16	91.32	8.68	6.25	93.75	0	0	No	Yes	393	131/131	100	0	1	131	131	19918	19788	131	--->	<---	19658	NA	NODETECT	982	YES
593	Rhodomonas lacustris	N-N882-C206	N-N882-C206_169182-189105	169182	189105	19923	33.825	19	92.41	7.59	15.79	78.95	5.26	0	No	Yes	731	249/250	99	1	1	251	251	19923	19674	250	--->	<---	19424	NA	NODETECT	981	YES
594	Rhodomonas lacustris	N-N882-C208	N-N882-C208_291972-339682	291972	339682	47710	42.029	62	74.26	25.74	17.74	40.32	38.71	3.23	No	Yes	143	81/106	76	0	1	106	106	47710	47605	106	--->	<---	47500	NA	NODETECT	53	NO
595	Rhodomonas lacustris	N-N882-C209	N-N882-C209_476982-499278	476982	499278	22296	33.499	16	89.01	10.99	6.25	93.75	0	0	No	Yes	1697	575/582	98	0	1	582	582	22296	21715	582	--->	<---	21134	NA	NODETECT	644	YES
596	Rhodomonas lacustris	N-N882-C209	N-N882-C209_514548-535137	514548	535137	20589	33.95	22	92.47	7.53	18.18	77.27	4.55	0	No	Yes	2190	730/730	100	0	1	730	730	20589	19860	730	--->	<---	19131	NA	NODETECT	38	YES
597	Rhodomonas lacustris	N-N882-C21	N-N882-C21_826890-848393	826890	848393	21503	31.637	16	95.36	4.64	12.5	81.25	6.25	0	No	Yes	1173	391/391	100	0	1	391	391	21503	21113	391	--->	<---	20723	[ LEN=10 D1=0,TTGGCGTGCC,D2=5]	IMPERFECT	32	YES
598	Rhodomonas lacustris	N-N882-C21	N-N882-C21_978415-1000935	978415	1000935	22520	32.131	17	88.65	11.35	0	88.24	11.76	0	No	Yes	1078	362/364	99	0	1	364	364	22520	22157	364	--->	<---	21794	NA	NODETECT	594	YES
599	Rhodomonas lacustris	N-N882-C21	N-N882-C21_2270283-2287257	2270283	2287257	16974	33.781	19	93.61	6.39	26.32	57.89	15.79	0	No	Yes	443	193/218	88	3	1	220	220	16974	16756	219	--->	<---	16537	NA	NODETECT	1052	YES
600	Rhodomonas lacustris	N-N882-C21	N-N882-C21_2018599-2038271	2018599	2038271	19672	33.342	15	91.22	8.78	20	80	0	0	No	Yes	867	293/296	98	0	1	296	296	19672	19377	296	--->	<---	19082	NA	NODETECT	1	YES
601	Rhodomonas lacustris	N-N882-C21	N-N882-C21_2327354-2348577	2327354	2348577	21223	33.784	20	90.86	9.14	30	60	10	0	No	Yes	1885	631/633	99	0	1	633	633	21223	20591	633	--->	<---	19959	NA	NODETECT	842	YES
602	Rhodomonas lacustris	N-N882-C21	N-N882-C21_894798-918075	894798	918075	23277	33.174	20	86.9	13.1	5	85	10	0	No	Yes	1383	513/534	96	6	1	538	538	23277	22742	536	--->	<---	22205	NA	NODETECT	449	YES
603	Rhodomonas lacustris	N-N882-C21	N-N882-C21_74487-101450	74487	101450	26963	35.653	24	79.36	20.64	20.83	66.67	12.5	0	No	Yes	243	133/169	78	1	1	169	169	26963	26794	170	--->	<---	26626	NA	NODETECT	267	YES
604	Rhodomonas lacustris	N-N882-C210	N-N882-C210_296720-319780	296720	319780	23060	33.985	19	89.77	10.23	26.32	57.89	15.79	0	No	Yes	2047	693/698	99	1	1	698	698	23060	22362	699	--->	<---	21665	NA	NODETECT	20	YES
605	Rhodomonas lacustris	N-N882-C211	N-N882-C211_226746-249403	226746	249403	22657	36.121	18	93.8	6.2	27.78	55.56	16.67	0	No	Yes	2201	735/736	99	0	1	736	736	22657	21922	736	--->	<---	21187	NA	NODETECT	558	YES
606	Rhodomonas lacustris	N-N882-C212	N-N882-C212_25874-48159	25874	48159	22285	34.705	20	91.45	8.55	10	60	30	0	No	Yes	829	279/281	99	0	1	281	281	22285	22005	281	--->	<---	21725	[ LEN=6 D1=0,ACCTGC,D2=0]	PERFECT	653	YES
607	Rhodomonas lacustris	N-N882-C214	N-N882-C214_386144-414630	386144	414630	28486	37.734	27	84.57	15.43	18.52	59.26	22.22	0	No	Yes	752	252/253	99	0	1	253	253	28486	28234	253	--->	<---	27982	[ LEN=6 D1=0,CTTACC,D2=0]	PERFECT	208	YES
608	Rhodomonas lacustris	N-N882-C215	N-N882-C215_156002-177883	156002	177883	21881	35.711	21	86.94	13.06	14.29	80.95	0	4.76	No	Yes	497	187/191	97	4	1	192	192	21881	21688	194	--->	<---	21497	NA	NODETECT	739	YES
609	Rhodomonas lacustris	N-N882-C217	N-N882-C217_127014-147192	127014	147192	20178	34.954	18	88.46	11.54	5.56	94.44	0	0	No	Yes	912	304/304	100	0	1	304	304	20178	19875	304	--->	<---	19572	[ LEN=6 D1=0,CACTCT,D2=0]	PERFECT	966	YES
610	Rhodomonas lacustris	N-N882-C218	N-N882-C218_438528-460811	438528	460811	22283	32.868	20	85.95	14.05	20	75	5	0	No	Yes	704	236/237	99	0	1	237	237	22283	22047	237	--->	<---	21811	[ LEN=6 D1=0,TGTGGT,D2=0]	PERFECT	655	YES
611	Rhodomonas lacustris	N-N882-C22	N-N882-C22_37128-60808	37128	60808	23680	33.155	18	81.13	18.87	16.67	77.78	5.56	0	No	Yes	618	210/213	98	0	1	213	213	23680	23468	213	--->	<---	23256	[ LEN=4 D1=0,CTGC,D2=0]	PERFECT	409	YES
612	Rhodomonas lacustris	N-N882-C22	N-N882-C22_1324421-1345353	1324421	1345353	20932	34.115	20	88.69	11.31	15	75	0	10	No	Yes	942	326/326	100	3	1	328	328	20932	20606	327	--->	<---	20279	[ LEN=6 D1=0,CTTGCC,D2=0]	PERFECT	883	YES
613	Rhodomonas lacustris	N-N882-C22	N-N882-C22_1085813-1105686	1085813	1105686	19873	34.625	17	92.71	7.29	5.88	88.24	5.88	0	No	Yes	680	236/240	98	1	1	241	241	19873	19634	240	--->	<---	19394	NA	NODETECT	985	YES
614	Rhodomonas lacustris	N-N882-C22	N-N882-C22_1891570-1912527	1891570	1912527	20957	34.451	21	91.85	8.15	19.05	66.67	14.29	0	No	Yes	921	327/330	99	4	1	331	331	20957	20625	333	--->	<---	20295	NA	NODETECT	880	YES
615	Rhodomonas lacustris	N-N882-C22	N-N882-C22_2301679-2326354	2301679	2326354	24675	32.523	27	87.25	12.75	7.41	74.07	18.52	0	No	Yes	1328	556/608	91	11	1	609	609	24675	24058	618	--->	<---	23450	NA	NODETECT	348	NO
616	Rhodomonas lacustris	N-N882-C222	N-N882-C222_38470-59813	38470	59813	21343	34.901	16	89.12	10.88	18.75	75	6.25	0	No	Yes	668	264/280	94	5	1	283	283	21343	21062	282	--->	<---	20780	NA	NODETECT	826	YES
617	Rhodomonas lacustris	N-N882-C223	N-N882-C223_230286-252092	230286	252092	21806	34.082	18	84.16	15.84	22.22	66.67	11.11	0	No	Yes	500	172/176	97	0	1	176	176	21806	21631	176	--->	<---	21456	[ LEN=6 D1=0,TTCAAC,D2=0]	PERFECT	749	YES
618	Rhodomonas lacustris	N-N882-C228	N-N882-C228_206959-228868	206959	228868	21909	33.069	18	95.86	4.14	11.11	83.33	5.56	0	No	Yes	480	176/176	100	4	1	178	178	21909	21732	178	--->	<---	21555	[ LEN=4 D1=0,CACA,D2=0]	PERFECT	729	YES
619	Rhodomonas lacustris	N-N882-C228	N-N882-C228_315322-337598	315322	337598	22276	34.014	19	91.06	8.94	21.05	63.16	15.79	0	No	Yes	2003	669/670	99	0	1	670	670	22276	21607	670	--->	<---	20938	NA	NODETECT	659	YES
620	Rhodomonas lacustris	N-N882-C229	N-N882-C229_138287-160503	138287	160503	22216	35.366	20	91.83	8.17	15	80	5	0	No	Yes	522	178/181	98	0	1	181	181	22216	22036	181	--->	<---	21856	[ LEN=6 D1=0,GTTGCA,D2=0]	PERFECT	671	NO
621	Rhodomonas lacustris	N-N882-C229	N-N882-C229_83736-105535	83736	105535	21799	30.575	20	93.44	6.56	0	100	0	0	No	Yes	1130	378/379	99	0	1	379	379	21799	21421	379	--->	<---	21043	NA	NODETECT	752	NO
622	Rhodomonas lacustris	N-N882-C23	N-N882-C23_1347313-1368627	1347313	1368627	21314	33.959	20	84.67	15.33	20	60	20	0	No	Yes	2082	698/698	100	1	1	698	698	21314	20616	699	--->	<---	19919	[ LEN=6 D1=1,CCACAC,D2=0]	IMPERFECT	827	NO
623	Rhodomonas lacustris	N-N882-C23	N-N882-C23_78323-100974	78323	100974	22651	34.974	21	90.72	9.28	14.29	85.71	0	0	No	Yes	1089	363/363	100	0	1	363	363	22651	22289	363	--->	<---	21927	[ LEN=4 D1=0,GGGT,D2=0]	PERFECT	561	NO
624	Rhodomonas lacustris	N-N882-C23	N-N882-C23_2468254-2490825	2468254	2490825	22571	34.624	23	92.3	7.7	17.39	69.57	13.04	0	No	Yes	1398	466/466	100	0	1	466	466	22571	22106	466	--->	<---	21641	[ LEN=6 D1=0,ACTATC,D2=0]	PERFECT	574	NO
625	Rhodomonas lacustris	N-N882-C23	N-N882-C23_529049-549699	529049	549699	20650	31.705	20	95.85	4.15	10	90	0	0	No	Yes	804	268/268	100	0	1	268	268	20650	20383	268	--->	<---	20116	[ LEN=6 D1=0,CAGGAT,D2=0]	PERFECT	916	NO
626	Rhodomonas lacustris	N-N882-C23	N-N882-C23_884698-907221	884698	907221	22523	32.189	22	91.77	8.23	18.18	72.73	9.09	0	No	Yes	883	297/299	99	0	1	299	299	22523	22225	299	--->	<---	21927	[ LEN=6 D1=0,GACCAT,D2=0]	PERFECT	593	NO
627	Rhodomonas lacustris	N-N882-C23	N-N882-C23_1471514-1495198	1471514	1495198	23684	33.673	19	91.62	8.38	15.79	73.68	10.53	0	No	Yes	711	237/237	100	0	1	237	237	23684	23448	237	--->	<---	23212	[ LEN=6 D1=0,GGCGAG,D2=0]	PERFECT	407	YES
628	Rhodomonas lacustris	N-N882-C23	N-N882-C23_1586216-1607581	1586216	1607581	21365	34.889	18	95.44	4.56	27.78	55.56	16.67	0	No	Yes	1929	643/643	100	0	1	643	643	21365	20723	643	--->	<---	20081	NA	NODETECT	823	YES
629	Rhodomonas lacustris	N-N882-C23	N-N882-C23_2491436-2513914	2491436	2513914	22478	34.189	19	91.19	8.81	31.58	57.89	10.53	0	No	Yes	1626	542/542	100	0	1	542	542	22478	21937	542	--->	<---	21396	NA	NODETECT	613	YES
630	Rhodomonas lacustris	N-N882-C23	N-N882-C23_355214-378620	355214	378620	23406	48.748	31	60.14	39.86	25.81	29.03	45.16	0	No	Yes	206	114/142	80	2	1	143	143	23406	23264	143	--->	<---	23122	NA	NODETECT	431	NO
631	Rhodomonas lacustris	N-N882-C231	N-N882-C231_385385-406258	385385	406258	20873	30.556	21	95.29	4.71	14.29	85.71	0	0	No	Yes	268	112/120	93	3	1	123	123	20873	20754	120	--->	<---	20632	NA	NODETECT	889	NO
632	Rhodomonas lacustris	N-N882-C231	N-N882-C231_34367-56289	34367	56289	21922	33.802	18	91.14	8.86	22.22	72.22	5.56	0	No	Yes	736	284/289	98	8	1	289	289	21922	21626	297	--->	<---	21338	NA	NODETECT	727	YES
633	Rhodomonas lacustris	N-N882-C231	N-N882-C231_105031-127538	105031	127538	22507	34.296	16	94.08	5.92	18.75	62.5	18.75	0	No	Yes	1785	611/620	98	1	1	620	620	22507	21887	621	--->	<---	21268	NA	NODETECT	600	YES
634	Rhodomonas lacustris	N-N882-C236	N-N882-C236_342225-361943	342225	361943	19718	34.598	18	89.03	10.97	16.67	77.78	5.56	0	No	Yes	759	253/253	100	0	1	253	253	19718	19466	253	--->	<---	19214	[ LEN=6 D1=0,ACCCTA,D2=0]	PERFECT	992	YES
635	Rhodomonas lacustris	N-N882-C236	N-N882-C236_99494-121050	99494	121050	21556	33.824	20	91.23	8.77	20	70	10	0	No	Yes	689	259/260	99	7	1	267	267	21556	21297	260	--->	<---	21031	NA	NODETECT	798	YES
636	Rhodomonas lacustris	N-N882-C239	N-N882-C239_224071-267005	224071	267005	42934	47.228	38	56.3	43.7	31.58	31.58	36.84	0	No	Yes	608	224/234	95	2	1	236	236	42934	42701	234	--->	<---	42466	NA	NODETECT	66	YES
637	Rhodomonas lacustris	N-N882-C24	N-N882-C24_105552-128478	105552	128478	22926	33.508	18	93.86	6.14	16.67	77.78	5.56	0	No	Yes	891	301/301	100	1	1	302	302	22926	22626	301	--->	<---	22325	[ LEN=6 D1=0,TATGAG,D2=0]	PERFECT	506	YES
638	Rhodomonas lacustris	N-N882-C24	N-N882-C24_2188797-2210054	2188797	2210054	21257	34.271	17	91.82	8.18	17.65	76.47	5.88	0	No	Yes	2094	698/698	100	0	1	698	698	21257	20560	698	--->	<---	19863	NA	NODETECT	836	NO
639	Rhodomonas lacustris	N-N882-C24	N-N882-C24_1356921-1378384	1356921	1378384	21463	34.031	20	92.33	7.67	30	50	20	0	No	Yes	2069	691/692	99	0	1	692	692	21463	20772	692	--->	<---	20081	NA	NODETECT	810	NO
640	Rhodomonas lacustris	N-N882-C24	N-N882-C24_366047-388080	366047	388080	22033	35.765	21	88.58	11.42	23.81	66.67	9.52	0	No	Yes	2000	672/676	99	0	1	676	676	22033	21358	676	--->	<---	20683	NA	NODETECT	706	NO
641	Rhodomonas lacustris	N-N882-C24	N-N882-C24_1046576-1072558	1046576	1072558	25982	36.672	26	91.88	8.12	7.69	73.08	11.54	7.69	No	Yes	6062	2838/3262	87	63	1	3285	3285	25982	22681	3302	--->	<---	19397	NA	NODETECT	305	NO
642	Rhodomonas lacustris	N-N882-C24	N-N882-C24_1407154-1434455	1407154	1434455	27301	36.768	21	87.61	12.39	19.05	57.14	23.81	0	No	Yes	1012	348/356	97	0	1	356	356	27301	26946	356	--->	<---	26591	NA	NODETECT	257	YES
643	Rhodomonas lacustris	N-N882-C240	N-N882-C240_459185-480766	459185	480766	21581	34.16	19	89.07	10.93	10.53	78.95	10.53	0	No	Yes	1277	435/439	99	1	1	439	439	21581	21142	440	--->	<---	20704	[ LEN=5 D1=0,ACCAT,D2=1]	IMPERFECT	791	YES
644	Rhodomonas lacustris	N-N882-C241	N-N882-C241_6987-28241	6987	28241	21254	34.177	21	88.57	11.43	19.05	66.67	9.52	4.76	No	Yes	168	136/151	90	15	1	154	154	21254	21092	163	--->	<---	20939	NA	NODETECT	837	YES
645	Rhodomonas lacustris	N-N882-C242	N-N882-C242_232364-249332	232364	249332	16968	34.653	17	92.66	7.34	0	88.24	11.76	0	No	Yes	619	209/211	99	0	1	211	211	16968	16758	211	--->	<---	16548	[ LEN=6 D1=0,GGCAAG,D2=0]	PERFECT	1053	YES
646	Rhodomonas lacustris	N-N882-C245	N-N882-C245_167252-189678	167252	189678	22426	33.457	18	90.55	9.45	22.22	72.22	5.56	0	No	Yes	2022	678/681	99	0	1	681	681	22426	21746	681	--->	<---	21066	NA	NODETECT	624	YES
647	Rhodomonas lacustris	N-N882-C246	N-N882-C246_271294-292881	271294	292881	21587	33.608	20	91.88	8.12	20	55	25	0	No	Yes	286	98/100	98	0	1	100	100	21587	21488	100	--->	<---	21389	NA	NODETECT	789	YES
648	Rhodomonas lacustris	N-N882-C246	N-N882-C246_349248-370961	349248	370961	21713	33.422	17	94.06	5.94	17.65	64.71	17.65	0	No	Yes	1884	628/628	100	0	1	628	628	21713	21086	628	--->	<---	20459	NA	NODETECT	768	YES
649	Rhodomonas lacustris	N-N882-C246	N-N882-C246_188662-211063	188662	211063	22401	35.695	19	88.42	11.58	15.79	68.42	15.79	0	No	Yes	1829	643/644	99	8	1	652	652	22401	21758	644	--->	<---	21107	NA	NODETECT	631	NO
650	Rhodomonas lacustris	N-N882-C246	N-N882-C246_373482-396134	373482	396134	22652	34.699	19	89.89	10.11	15.79	78.95	5.26	0	No	Yes	2093	715/722	99	2	1	724	724	22652	21931	722	--->	<---	21208	NA	NODETECT	560	YES
651	Rhodomonas lacustris	N-N882-C247	N-N882-C247_400697-426829	400697	426829	26132	36.867	20	87.67	12.33	15	70	15	0	No	Yes	680	468/583	80	22	1	589	589	26132	25534	599	--->	<---	24946	NA	NODETECT	298	NO
652	Rhodomonas lacustris	N-N882-C25	N-N882-C25_2434188-2453477	2434188	2453477	19289	33.947	14	96.42	3.58	0	92.86	7.14	0	No	Yes	898	314/322	97	1	1	322	322	19289	18967	323	--->	<---	18646	[ LEN=6 D1=1,GCCTCA,D2=0]	IMPERFECT	2	YES
653	Rhodomonas lacustris	N-N882-C25	N-N882-C25_65067-80019	65067	80019	14952	35.48	14	88.12	11.88	21.43	71.43	7.14	0	No	Yes	490	198/224	88	0	1	224	224	14952	14729	224	--->	<---	14506	NA	NODETECT	1082	YES
654	Rhodomonas lacustris	N-N882-C25	N-N882-C25_606640-629323	606640	629323	22683	34.352	20	92.81	7.19	25	60	15	0	No	Yes	1784	608/609	99	3	1	612	612	22683	22075	609	--->	<---	21464	NA	NODETECT	552	YES
655	Rhodomonas lacustris	N-N882-C25	N-N882-C25_1036987-1062767	1036987	1062767	25780	36.218	21	84.14	15.86	28.57	57.14	14.29	0	No	Yes	2213	747/751	99	1	1	751	751	25780	25029	752	--->	<---	24279	NA	NODETECT	312	NO
656	Rhodomonas lacustris	N-N882-C25	N-N882-C25_162601-189972	162601	189972	27371	38.168	23	91.19	8.81	8.7	65.22	17.39	8.7	No	Yes	1215	725/935	77	10	1	937	937	27371	26429	943	--->	<---	25493	NA	NODETECT	254	YES
657	Rhodomonas lacustris	N-N882-C251	N-N882-C251_143275-165504	143275	165504	22229	34.932	19	92.24	7.76	21.05	68.42	10.53	0	No	Yes	710	238/239	99	0	1	239	239	22229	21991	239	--->	<---	21753	[ LEN=6 D1=0,AGTCCC,D2=0]	PERFECT	27	YES
658	Rhodomonas lacustris	N-N882-C251	N-N882-C251_211687-232651	211687	232651	20964	34.993	16	87.02	12.98	6.25	87.5	6.25	0	No	Yes	521	175/176	99	0	1	176	176	20964	20789	176	--->	<---	20614	[ LEN=6 D1=0,CACAGC,D2=0]	PERFECT	879	YES
659	Rhodomonas lacustris	N-N882-C251	N-N882-C251_442768-463989	442768	463989	21221	33.415	19	92.3	7.7	21.05	78.95	0	0	No	Yes	697	251/265	94	0	1	265	265	21221	20957	265	--->	<---	20693	NA	NODETECT	34	NO
660	Rhodomonas lacustris	N-N882-C253	N-N882-C253_322209-343005	322209	343005	20796	35.088	17	87.95	12.05	11.76	82.35	5.88	0	No	Yes	759	253/253	100	0	1	253	253	20796	20544	253	--->	<---	20292	[ LEN=6 D1=0,AGGTTG,D2=0]	PERFECT	899	YES
661	Rhodomonas lacustris	N-N882-C255	N-N882-C255_272652-294074	272652	294074	21422	34.016	18	91.62	8.38	27.78	72.22	0	0	No	Yes	1934	646/647	99	0	1	647	647	21422	20776	647	--->	<---	20130	NA	NODETECT	816	YES
662	Rhodomonas lacustris	N-N882-C256	N-N882-C256_61826-84719	61826	84719	22893	31.844	23	90.22	9.78	17.39	82.61	0	0	No	Yes	797	275/279	98	1	1	280	280	22893	22615	279	--->	<---	22336	[ LEN=4 D1=0,ACAA,D2=0]	PERFECT	513	NO
663	Rhodomonas lacustris	N-N882-C256	N-N882-C256_409768-431312	409768	431312	21544	31.865	20	94.98	5.02	5	90	5	0	No	Yes	1104	368/368	100	0	1	368	368	21544	21177	368	--->	<---	20810	[ LEN=6 D1=0,AATGAG,D2=0]	PERFECT	802	YES
664	Rhodomonas lacustris	N-N882-C257	N-N882-C257_359443-382355	359443	382355	22912	34.859	26	92.79	7.21	19.23	69.23	11.54	0	No	Yes	882	294/294	100	0	1	294	294	22912	22619	294	--->	<---	22326	NA	NODETECT	510	YES
665	Rhodomonas lacustris	N-N882-C258	N-N882-C258_433530-454974	433530	454974	21444	39.083	32	80.68	19.32	21.88	53.12	25	0	No	Yes	413	195/232	84	2	1	233	233	21444	21212	233	--->	<---	20980	NA	NODETECT	813	NO
666	Rhodomonas lacustris	N-N882-C258	N-N882-C258_408383-430518	408383	430518	22135	34.217	18	90.73	9.27	5.56	72.22	22.22	0	No	Yes	849	327/345	94	5	1	350	350	22135	21791	345	--->	<---	21442	NA	NODETECT	690	YES
667	Rhodomonas lacustris	N-N882-C259	N-N882-C259_344727-366666	344727	366666	21939	33.848	24	88.6	11.4	8.33	66.67	25	0	No	Yes	776	260/261	99	0	1	261	261	21939	21679	261	--->	<---	21419	[ LEN=6 D1=0,TATAGT,D2=0]	PERFECT	725	YES
668	Rhodomonas lacustris	N-N882-C26	N-N882-C26_2079004-2101454	2079004	2101454	22450	33.849	20	91.96	8.04	25	60	15	0	No	Yes	771	565/652	86	48	1	657	657	22450	21756	695	--->	<---	21100	[ LEN=6 D1=3,GGAGGA,D2=0]	IMPERFECT	621	YES
669	Rhodomonas lacustris	N-N882-C26	N-N882-C26_978117-1001131	978117	1001131	23014	35.648	15	90.64	9.36	6.67	93.33	0	0	No	Yes	599	225/241	93	1	1	242	242	23014	22774	241	--->	<---	22533	[ LEN=4 D1=0,GAGT,D2=0]	PERFECT	490	YES
670	Rhodomonas lacustris	N-N882-C26	N-N882-C26_348896-369573	348896	369573	20677	34.193	16	92.3	7.7	12.5	81.25	6.25	0	No	Yes	759	253/253	100	0	1	253	253	20677	20425	253	--->	<---	20173	[ LEN=6 D1=0,GTCAAA,D2=0]	PERFECT	911	YES
671	Rhodomonas lacustris	N-N882-C26	N-N882-C26_2136468-2156988	2136468	2156988	20520	32.466	16	92.84	7.16	18.75	81.25	0	0	No	Yes	1392	464/464	100	0	1	464	464	20520	20057	464	--->	<---	19594	[ LEN=6 D1=0,TGGTTC,D2=0]	PERFECT	39	YES
672	Rhodomonas lacustris	N-N882-C26	N-N882-C26_2050214-2072637	2050214	2072637	22423	34.054	16	94.73	5.27	18.75	68.75	12.5	0	No	Yes	731	257/267	96	0	1	267	267	22423	22157	267	--->	<---	21891	NA	NODETECT	626	NO
673	Rhodomonas lacustris	N-N882-C26	N-N882-C26_1410080-1432657	1410080	1432657	22577	35.992	20	90.26	9.74	20	60	20	0	No	Yes	1939	729/740	98	17	1	743	743	22577	21824	754	--->	<---	21082	NA	NODETECT	573	NO
674	Rhodomonas lacustris	N-N882-C260	N-N882-C260_170816-193324	170816	193324	22508	43.842	22	62.88	37.12	9.09	22.73	59.09	9.09	No	Yes	405	247/301	82	10	1	310	310	22508	22207	302	--->	<---	21898	NA	NODETECT	599	NO
675	Rhodomonas lacustris	N-N882-C260	N-N882-C260_359901-382749	359901	382749	22848	32.655	22	87.93	12.07	22.73	72.73	4.55	0	No	Yes	655	261/278	93	5	1	282	282	22848	22570	279	--->	<---	22289	NA	NODETECT	521	YES
676	Rhodomonas lacustris	N-N882-C260	N-N882-C260_222167-243745	222167	243745	21578	36.305	21	92.16	7.84	9.52	76.19	9.52	4.76	No	Yes	364	132/140	94	0	1	140	140	21578	21439	140	--->	<---	21300	NA	NODETECT	792	YES
677	Rhodomonas lacustris	N-N882-C260	N-N882-C260_142783-169906	142783	169906	27123	37.732	32	79.11	20.89	6.25	65.62	28.12	0	No	Yes	376	132/137	96	0	1	137	137	27123	26987	137	--->	<---	26851	NA	NODETECT	261	NO
678	Rhodomonas lacustris	N-N882-C261	N-N882-C261_268282-290773	268282	290773	22491	31.284	20	92.55	7.45	10	85	5	0	No	Yes	2337	815/827	98	5	1	829	829	22491	21662	830	--->	<---	20834	[ LEN=6 D1=0,CTGGGT,D2=0]	PERFECT	605	YES
679	Rhodomonas lacustris	N-N882-C261	N-N882-C261_12826-28517	12826	28517	15691	34.931	16	88.53	11.47	18.75	81.25	0	0	No	Yes	342	190/208	91	13	1	219	219	15691	15482	210	--->	<---	15264	NA	NODETECT	1072	YES
680	Rhodomonas lacustris	N-N882-C262	N-N882-C262_31457-50208	31457	50208	18751	33.657	17	92.74	7.26	11.76	64.71	23.53	0	No	Yes	254	94/101	93	0	1	101	101	18751	18651	101	--->	<---	18551	NA	NODETECT	1028	YES
681	Rhodomonas lacustris	N-N882-C262	N-N882-C262_400515-423645	400515	423645	23130	33.394	18	89.68	10.32	22.22	77.78	0	0	No	Yes	1729	579/581	99	0	1	581	581	23130	22550	581	--->	<---	21970	NA	NODETECT	18	YES
682	Rhodomonas lacustris	N-N882-C263	N-N882-C263_407985-430500	407985	430500	22515	34.573	22	90.3	9.7	22.73	63.64	13.64	0	No	Yes	2061	687/687	100	0	1	687	687	22515	21829	687	--->	<---	21143	NA	NODETECT	596	YES
683	Rhodomonas lacustris	N-N882-C264	N-N882-C264_299136-320038	299136	320038	20902	32.538	19	91.08	8.92	21.05	73.68	5.26	0	No	Yes	559	197/202	97	1	1	203	203	20902	20701	202	--->	<---	20499	[ LEN=4 D1=0,ACTG,D2=0]	PERFECT	888	YES
684	Rhodomonas lacustris	N-N882-C264	N-N882-C264_425897-450444	425897	450444	24547	35.023	26	86.85	13.15	7.69	80.77	11.54	0	No	Yes	994	338/340	99	1	1	341	341	24547	24208	340	--->	<---	23868	[ LEN=5 D1=0,TCCAG,D2=0]	PERFECT	351	NO
685	Rhodomonas lacustris	N-N882-C267	N-N882-C267_339212-361437	339212	361437	22225	31.361	19	95.66	4.34	0	94.74	5.26	0	No	Yes	546	246/246	100	16	1	246	246	22225	21964	262	--->	<---	21719	[ LEN=6 D1=0,ACTCCA,D2=0]	PERFECT	668	NO
686	Rhodomonas lacustris	N-N882-C268	N-N882-C268_310858-320184	310858	320184	9326	34.849	12	95.54	4.46	8.33	75	16.67	0	No	Yes	84	84/111	75	5	1	114	114	9326	9214	113	--->	<---	9101	NA	NODETECT	24	YES
687	Rhodomonas lacustris	N-N882-C268	N-N882-C268_6479-16062	6479	16062	9583	34.895	13	96.21	3.79	7.69	92.31	0	0	No	Yes	607	353/460	76	2	1	461	461	9583	9123	461	--->	<---	8663	NA	NODETECT	3	YES
688	Rhodomonas lacustris	N-N882-C268	N-N882-C268_360925-376132	360925	376132	15207	34.366	15	97.05	2.95	13.33	80	6.67	0	No	Yes	507	201/225	89	0	1	225	225	15207	14983	225	--->	<---	14759	NA	NODETECT	1080	YES
689	Rhodomonas lacustris	N-N882-C268	N-N882-C268_116749-137532	116749	137532	20783	34.668	23	88.67	11.33	8.7	65.22	26.09	0	No	Yes	645	223/229	97	0	1	229	229	20783	20555	229	--->	<---	20327	NA	NODETECT	902	NO
690	Rhodomonas lacustris	N-N882-C268	N-N882-C268_283516-306265	283516	306265	22749	44.938	25	84.37	15.63	36	28	36	0	No	Yes	1220	452/480	94	2	1	482	482	22749	22270	480	--->	<---	21789	NA	NODETECT	539	YES
691	Rhodomonas lacustris	N-N882-C268	N-N882-C268_67566-99751	67566	99751	32185	32.9	26	94.53	5.47	11.54	73.08	11.54	3.85	No	Yes	10020	5096/5636	90	259	1	5891	5891	32185	26546	5640	--->	<---	20656	NA	NODETECT	118	YES
692	Rhodomonas lacustris	N-N882-C268	N-N882-C268_325506-343117	325506	343117	17611	38.237	16	86.24	13.76	18.75	56.25	25	0	No	Yes	850	706/906	77	39	1	915	915	17611	16676	936	--->	<---	15762	NA	NODETECT	1046	YES
693	Rhodomonas lacustris	N-N882-C269	N-N882-C269_163451-183502	163451	183502	20051	33.569	15	91.34	8.66	20	80	0	0	No	Yes	723	241/241	100	0	1	241	241	20051	19811	241	--->	<---	19571	[ LEN=6 D1=0,GACAGT,D2=0]	PERFECT	972	YES
694	Rhodomonas lacustris	N-N882-C269	N-N882-C269_0-23633	0	23633	23633	35.387	15	89.1	10.9	0	93.33	0	6.67	No	Yes	1242	414/414	100	0	1	414	414	23633	23220	414	--->	<---	22807	NA	NODETECT	413	YES
695	Rhodomonas lacustris	N-N882-C27	N-N882-C27_1121402-1143084	1121402	1143084	21682	33.276	20	86.84	13.16	10	80	10	0	No	Yes	989	339/346	97	0	1	346	346	21682	21337	346	--->	<---	20992	[ LEN=10 D1=0,CACACACACA,D2=2]	IMPERFECT	773	YES
696	Rhodomonas lacustris	N-N882-C27	N-N882-C27_46316-68033	46316	68033	21717	34.365	16	95.41	4.59	18.75	75	6.25	0	No	Yes	864	288/288	100	0	1	288	288	21717	21430	288	--->	<---	21143	[ LEN=6 D1=1,CTCCTT,D2=0]	IMPERFECT	766	YES
697	Rhodomonas lacustris	N-N882-C27	N-N882-C27_1262227-1289404	1262227	1289404	27177	37.3	23	84.41	15.59	13.04	73.91	13.04	0	No	Yes	771	257/257	100	0	1	257	257	27177	26921	257	--->	<---	26665	[ LEN=9 D1=0,GGCTCCTTG,D2=4]	IMPERFECT	259	YES
698	Rhodomonas lacustris	N-N882-C27	N-N882-C27_822271-843562	822271	843562	21291	35.283	16	93.05	6.95	25	75	0	0	No	Yes	2210	738/739	99	0	1	739	739	21291	20553	739	--->	<---	19815	NA	NODETECT	830	YES
699	Rhodomonas lacustris	N-N882-C27	N-N882-C27_971777-994056	971777	994056	22279	33.673	17	93.08	6.92	11.76	82.35	5.88	0	No	Yes	2007	737/746	98	14	1	751	751	22279	21525	755	--->	<---	20775	NA	NODETECT	657	YES
700	Rhodomonas lacustris	N-N882-C27	N-N882-C27_437929-460374	437929	460374	22445	33.428	19	90.58	9.42	15.79	73.68	10.53	0	No	Yes	631	421/450	93	43	1	469	469	22445	21972	474	--->	<---	21504	NA	NODETECT	24	YES
701	Rhodomonas lacustris	N-N882-C27	N-N882-C27_1462677-1485237	1462677	1485237	22560	32.85	18	92.26	7.74	22.22	66.67	11.11	0	No	Yes	2202	734/734	100	0	1	734	734	22560	21827	734	--->	<---	21094	NA	NODETECT	579	NO
702	Rhodomonas lacustris	N-N882-C27	N-N882-C27_1216232-1239247	1216232	1239247	23015	35.842	15	94.71	5.29	20	73.33	6.67	0	No	Yes	2437	823/825	99	2	1	825	825	23015	22189	827	--->	<---	21365	NA	NODETECT	489	YES
703	Rhodomonas lacustris	N-N882-C270	N-N882-C270_59227-85485	59227	85485	26258	36.884	36	80.5	19.5	19.44	58.33	22.22	0	No	Yes	603	209/215	97	0	1	215	215	26258	26044	215	--->	<---	25830	[ LEN=6 D1=0,ACCGTG,D2=0]	PERFECT	293	YES
704	Rhodomonas lacustris	N-N882-C270	N-N882-C270_402355-423890	402355	423890	21535	33.49	20	89.99	10.01	10	75	15	0	No	Yes	384	180/192	93	9	1	199	199	21535	21342	194	--->	<---	21144	[ LEN=8 D1=0,GGTAGGTA,D2=0]	PERFECT	804	YES
705	Rhodomonas lacustris	N-N882-C270	N-N882-C270_107328-115378	107328	115378	8050	32.783	10	89.96	10.04	0	100	0	0	No	Yes	2155	781/822	95	2	1	824	824	8050	7229	822	--->	<---	6406	NA	NODETECT	2	YES
706	Rhodomonas lacustris	N-N882-C270	N-N882-C270_287660-310151	287660	310151	22491	31.915	21	92.45	7.55	14.29	80.95	4.76	0	No	Yes	1141	383/385	99	0	1	385	385	22491	22107	385	--->	<---	21723	NA	NODETECT	606	NO
707	Rhodomonas lacustris	N-N882-C270	N-N882-C270_26213-50248	26213	50248	24035	36.081	18	94.35	5.65	38.89	55.56	5.56	0	No	Yes	1156	540/602	89	18	1	618	618	24035	23432	604	--->	<---	22815	NA	NODETECT	382	YES
708	Rhodomonas lacustris	N-N882-C270	N-N882-C270_350680-381436	350680	381436	30756	43.65	30	63.91	36.09	16.67	40	43.33	0	No	Yes	163	261/404	64	4	1	406	406	30756	30351	406	--->	<---	29946	NA	NODETECT	134	NO
709	Rhodomonas lacustris	N-N882-C270	N-N882-C270_173470-221909	173470	221909	48439	41.754	47	76.5	23.5	10.64	57.45	31.91	0	No	Yes	2133	851/881	96	25	1	905	905	48439	47558	882	--->	<---	46654	NA	NODETECT	51	NO
710	Rhodomonas lacustris	N-N882-C271	N-N882-C271_76104-91949	76104	91949	15845	33.247	15	93.49	6.51	26.67	73.33	0	0	No	Yes	420	192/210	91	7	1	216	216	15845	15635	211	--->	<---	15420	NA	NODETECT	1070	YES
711	Rhodomonas lacustris	N-N882-C271	N-N882-C271_241477-262125	241477	262125	20648	37.142	20	93.66	6.34	15	80	5	0	No	Yes	373	179/184	97	12	1	184	184	20648	20453	196	--->	<---	20270	NA	NODETECT	37	YES
712	Rhodomonas lacustris	N-N882-C271	N-N882-C271_388100-410599	388100	410599	22499	36.366	16	92.15	7.85	25	56.25	18.75	0	No	Yes	1877	675/685	98	9	1	693	693	22499	21814	686	--->	<---	21122	NA	NODETECT	603	NO
713	Rhodomonas lacustris	N-N882-C272	N-N882-C272_311846-345836	311846	345836	33990	35.66	28	87.84	12.16	14.29	71.43	14.29	0	No	Yes	7095	2725/2815	96	60	1	2857	2857	33990	31158	2833	--->	<---	28302	NA	NODETECT	103	NO
714	Rhodomonas lacustris	N-N882-C273	N-N882-C273_122838-146025	122838	146025	23187	32.962	23	90.63	9.37	8.7	73.91	17.39	0	No	Yes	1764	604/607	99	3	1	608	608	23187	22579	609	--->	<---	21972	NA	NODETECT	463	YES
715	Rhodomonas lacustris	N-N882-C275	N-N882-C275_312268-332512	312268	332512	20244	34.776	22	89.35	10.65	18.18	72.73	9.09	0	No	Yes	655	225/230	97	0	1	230	230	20244	20015	230	--->	<---	19786	[ LEN=6 D1=0,CCCCAT,D2=0]	PERFECT	960	YES
716	Rhodomonas lacustris	N-N882-C275	N-N882-C275_344517-363181	344517	363181	18664	44.69	23	54.07	45.93	17.39	26.09	56.52	0	No	Yes	292	128/148	86	1	1	149	149	18664	18517	148	--->	<---	18369	NA	NODETECT	1033	NO
717	Rhodomonas lacustris	N-N882-C276	N-N882-C276_5145-31182	5145	31182	26037	37.858	21	88.21	11.79	14.29	57.14	19.05	9.52	No	Yes	2079	949/1132	83	3	1	1135	1135	26037	24906	1132	--->	<---	23772	NA	NODETECT	304	YES
718	Rhodomonas lacustris	N-N882-C278	N-N882-C278_0-20420	0	20420	20420	33.56	19	92.62	7.38	26.32	68.42	0	5.26	No	Yes	1168	508/555	91	14	1	560	560	20420	19857	564	--->	<---	19298	NA	NODETECT	943	YES
719	Rhodomonas lacustris	N-N882-C28	N-N882-C28_1009126-1030194	1009126	1030194	21068	32.072	15	95.48	4.52	13.33	86.67	0	0	No	Yes	1187	397/398	99	0	1	398	398	21068	20671	398	--->	<---	20274	[ LEN=6 D1=0,GACGGT,D2=0]	PERFECT	869	YES
720	Rhodomonas lacustris	N-N882-C28	N-N882-C28_550290-569852	550290	569852	19562	33.504	15	91.17	8.83	20	80	0	0	No	Yes	723	241/241	100	0	1	241	241	19562	19322	241	--->	<---	19082	[ LEN=6 D1=0,TGAGTG,D2=0]	PERFECT	1	YES
721	Rhodomonas lacustris	N-N882-C28	N-N882-C28_821987-842588	821987	842588	20601	38.751	24	89.89	10.11	16.67	62.5	20.83	0	No	Yes	3298	2186/2362	92	213	1	2367	2367	20601	18032	2570	--->	<---	15666	NA	NODETECT	922	YES
722	Rhodomonas lacustris	N-N882-C28	N-N882-C28_792287-814778	792287	814778	22491	35.21	17	90.49	9.51	5.88	76.47	17.65	0	No	Yes	1946	666/673	98	2	1	675	675	22491	21819	673	--->	<---	21145	NA	NODETECT	22	YES
723	Rhodomonas lacustris	N-N882-C28	N-N882-C28_1792906-1816486	1792906	1816486	23580	36.518	19	89.55	10.45	36.84	52.63	10.53	0	No	Yes	2211	741/741	100	1	1	741	741	23580	22839	742	--->	<---	22099	NA	NODETECT	17	NO
724	Rhodomonas lacustris	N-N882-C28	N-N882-C28_69235-92901	69235	92901	23666	34.602	20	92.23	7.77	15	65	20	0	No	Yes	739	249/251	99	0	1	251	251	23666	23416	251	--->	<---	23166	NA	NODETECT	411	YES
725	Rhodomonas lacustris	N-N882-C28	N-N882-C28_768191-792199	768191	792199	24008	35.634	20	93.07	6.93	15	65	20	0	No	Yes	2102	706/707	99	1	1	707	707	24008	23301	708	--->	<---	22595	NA	NODETECT	385	YES
726	Rhodomonas lacustris	N-N882-C28	N-N882-C28_1524830-1550200	1524830	1550200	25370	48.561	23	53.41	46.59	21.74	13.04	65.22	0	No	Yes	336	128/137	93	1	1	137	137	25370	25233	138	--->	<---	25097	NA	NODETECT	324	NO
727	Rhodomonas lacustris	N-N882-C280	N-N882-C280_348487-371267	348487	371267	22780	35.391	17	92.47	7.53	17.65	76.47	5.88	0	No	Yes	1943	649/650	99	0	1	650	650	22780	22131	650	--->	<---	21482	NA	NODETECT	532	YES
728	Rhodomonas lacustris	N-N882-C281	N-N882-C281_208145-230585	208145	230585	22440	34.051	19	89.92	10.08	26.32	63.16	10.53	0	No	Yes	1021	347/352	98	0	1	352	352	22440	22089	352	--->	<---	21738	NA	NODETECT	623	YES
729	Rhodomonas lacustris	N-N882-C282	N-N882-C282_95751-116599	95751	116599	20848	33.279	19	93.32	6.68	5.26	89.47	5.26	0	No	Yes	607	249/263	94	7	1	269	269	20848	20585	264	--->	<---	20317	[ LEN=6 D1=0,GTGGCT,D2=0]	PERFECT	894	YES
730	Rhodomonas lacustris	N-N882-C284	N-N882-C284_282754-335906	282754	335906	53152	44.224	58	72.08	27.92	15.52	48.28	34.48	1.72	No	Yes	1247	597/691	86	14	1	703	703	53152	52460	693	--->	<---	51758	NA	NODETECT	49	NO
731	Rhodomonas lacustris	N-N882-C289	N-N882-C289_302549-324716	302549	324716	22167	31.619	20	94.72	5.28	10	85	5	0	No	Yes	606	206/209	98	0	1	209	209	22167	21959	209	--->	<---	21751	NA	NODETECT	680	NO
732	Rhodomonas lacustris	N-N882-C289	N-N882-C289_242966-265180	242966	265180	22214	36.527	17	88.25	11.75	23.53	64.71	11.76	0	No	Yes	2041	751/753	99	17	1	761	761	22214	21453	762	--->	<---	20693	NA	NODETECT	672	NO
733	Rhodomonas lacustris	N-N882-C289	N-N882-C289_125148-148327	125148	148327	23179	35.329	18	94.9	5.1	16.67	72.22	11.11	0	No	Yes	2203	737/739	99	0	1	739	739	23179	22441	739	--->	<---	21703	NA	NODETECT	465	YES
734	Rhodomonas lacustris	N-N882-C29	N-N882-C29_1603507-1623921	1603507	1623921	20414	34.555	22	85.68	14.32	13.64	72.73	4.55	9.09	No	Yes	777	271/280	96	0	1	280	280	20414	20135	280	--->	<---	19856	[ LEN=6 D1=0,CTAGGA,D2=0]	PERFECT	944	NO
735	Rhodomonas lacustris	N-N882-C29	N-N882-C29_887632-909197	887632	909197	21565	33.656	18	93.26	6.74	27.78	55.56	16.67	0	No	Yes	734	254/261	97	0	1	261	261	21565	21305	261	--->	<---	21045	NA	NODETECT	797	YES
736	Rhodomonas lacustris	N-N882-C29	N-N882-C29_746066-768320	746066	768320	22254	34.133	22	90.29	9.71	22.73	63.64	13.64	0	No	Yes	1779	593/593	100	0	1	593	593	22254	21662	593	--->	<---	21070	NA	NODETECT	664	YES
737	Rhodomonas lacustris	N-N882-C29	N-N882-C29_520182-542491	520182	542491	22309	33.52	19	93.37	6.63	5.26	73.68	21.05	0	No	Yes	1959	653/653	100	0	1	653	653	22309	21657	653	--->	<---	21005	NA	NODETECT	641	YES
738	Rhodomonas lacustris	N-N882-C29	N-N882-C29_1857081-1879663	1857081	1879663	22582	35.192	17	90.53	9.47	5.88	76.47	17.65	0	No	Yes	1996	668/670	99	0	1	670	670	22582	21913	670	--->	<---	21244	NA	NODETECT	22	YES
739	Rhodomonas lacustris	N-N882-C292	N-N882-C292_30178-55825	30178	55825	25647	32.561	21	89.39	10.61	4.76	95.24	0	0	No	Yes	809	271/272	99	0	1	272	272	25647	25376	272	--->	<---	25105	[ LEN=6 D1=0,GACGCT,D2=0]	PERFECT	315	YES
740	Rhodomonas lacustris	N-N882-C293	N-N882-C293_188157-210344	188157	210344	22187	34.056	17	93.19	6.81	23.53	64.71	11.76	0	No	Yes	1959	657/657	100	1	1	657	657	22187	21530	658	--->	<---	20874	NA	NODETECT	28	NO
741	Rhodomonas lacustris	N-N882-C294	N-N882-C294_239222-260942	239222	260942	21720	34.641	20	88.27	11.73	20	70	10	0	No	Yes	2235	757/763	99	1	1	764	764	21720	20958	763	--->	<---	20195	NA	NODETECT	765	YES
742	Rhodomonas lacustris	N-N882-C297	N-N882-C297_312686-335144	312686	335144	22458	33.694	17	93.33	6.67	17.65	76.47	5.88	0	No	Yes	1964	656/657	99	0	1	657	657	22458	21802	657	--->	<---	21146	NA	NODETECT	618	YES
743	Rhodomonas lacustris	N-N882-C299	N-N882-C299_119301-138504	119301	138504	19203	32.11	17	95.69	4.31	11.76	88.24	0	0	No	Yes	304	112/120	93	0	1	120	120	19203	19084	120	--->	<---	18965	NA	NODETECT	1016	NO
744	Rhodomonas lacustris	N-N882-C30	N-N882-C30_918122-945822	918122	945822	27700	36.235	24	88.65	11.35	20.83	62.5	16.67	0	No	Yes	1337	447/448	99	0	1	448	448	27700	27253	448	--->	<---	26806	[ LEN=6 D1=0,AATTTG,D2=0]	PERFECT	242	YES
745	Rhodomonas lacustris	N-N882-C30	N-N882-C30_261961-283536	261961	283536	21575	33.655	17	93.47	6.53	17.65	76.47	5.88	0	No	Yes	655	237/251	94	0	1	251	251	21575	21325	251	--->	<---	21075	NA	NODETECT	794	NO
746	Rhodomonas lacustris	N-N882-C30	N-N882-C30_136633-159477	136633	159477	22844	36.902	20	82.3	17.7	30	40	20	10	No	Yes	822	278/281	98	0	1	281	281	22844	22564	281	--->	<---	22284	NA	NODETECT	524	NO
747	Rhodomonas lacustris	N-N882-C30	N-N882-C30_796522-819807	796522	819807	23285	35.173	21	91.05	8.95	14.29	61.9	23.81	0	No	Yes	3217	1075/1077	99	0	1	1077	1077	23285	22209	1077	--->	<---	21133	NA	NODETECT	447	YES
748	Rhodomonas lacustris	N-N882-C303	N-N882-C303_318678-339117	318678	339117	20439	33.421	20	91.12	8.88	5	80	15	0	No	Yes	818	294/295	99	5	1	300	300	20439	20145	295	--->	<---	19846	[ LEN=6 D1=0,GGTCTT,D2=0]	PERFECT	938	YES
749	Rhodomonas lacustris	N-N882-C303	N-N882-C303_68233-89041	68233	89041	20808	35.14	19	88.04	11.96	5.26	78.95	15.79	0	No	Yes	477	159/159	100	0	1	159	159	20808	20650	159	--->	<---	20492	NA	NODETECT	898	YES
750	Rhodomonas lacustris	N-N882-C303	N-N882-C303_244628-269425	244628	269425	24797	36.133	20	91.36	8.64	5	70	25	0	No	Yes	705	235/235	100	0	1	235	235	24797	24563	235	--->	<---	24329	NA	NODETECT	341	YES
751	Rhodomonas lacustris	N-N882-C303	N-N882-C303_211741-234555	211741	234555	22814	34.387	22	87.02	12.98	22.73	63.64	13.64	0	No	Yes	2007	669/669	100	0	1	669	669	22814	22146	669	--->	<---	21478	NA	NODETECT	527	YES
752	Rhodomonas lacustris	N-N882-C303	N-N882-C303_91424-124743	91424	124743	33319	49.173	33	81.51	18.49	33.33	36.36	30.3	0	No	Yes	9615	3657/3738	97	86	1	3739	3739	33319	29497	3823	--->	<---	25759	NA	NODETECT	110	YES
753	Rhodomonas lacustris	N-N882-C307	N-N882-C307_272526-291935	272526	291935	19409	33.773	19	78.75	21.25	15.79	63.16	21.05	0	No	Yes	644	220/224	98	0	1	224	224	19409	19186	224	--->	<---	18963	[ LEN=6 D1=0,ATCCTA,D2=0]	PERFECT	1010	YES
754	Rhodomonas lacustris	N-N882-C307	N-N882-C307_318897-338594	318897	338594	19697	32.65	22	87.08	12.92	18.18	59.09	13.64	9.09	No	Yes	431	145/146	99	0	1	146	146	19697	19552	146	--->	<---	19407	NA	NODETECT	994	NO
755	Rhodomonas lacustris	N-N882-C309	N-N882-C309_181625-225745	181625	225745	44120	34.454	41	93.35	6.65	9.76	78.05	12.2	0	No	Yes	807	273/276	98	0	1	276	276	44120	43845	276	--->	<---	43570	[ LEN=4 D1=0,GGGT,D2=0]	PERFECT	59	YES
756	Rhodomonas lacustris	N-N882-C309	N-N882-C309_79107-105415	79107	105415	26308	33.598	20	95.73	4.27	10	90	0	0	No	Yes	761	255/256	99	0	1	256	256	26308	26053	256	--->	<---	25798	[ LEN=6 D1=0,CCCTGT,D2=0]	PERFECT	291	YES
757	Rhodomonas lacustris	N-N882-C31	N-N882-C31_926824-949133	926824	949133	22309	33.897	17	94.88	5.12	11.76	70.59	17.65	0	No	Yes	2067	689/689	100	0	1	689	689	22309	21621	689	--->	<---	20933	NA	NODETECT	642	YES
758	Rhodomonas lacustris	N-N882-C31	N-N882-C31_2145507-2168951	2145507	2168951	23444	33.301	18	93.64	6.36	11.11	88.89	0	0	No	Yes	453	211/226	93	10	1	226	226	23444	23209	236	--->	<---	22984	NA	NODETECT	427	YES
759	Rhodomonas lacustris	N-N882-C310	N-N882-C310_244397-263958	244397	263958	19561	33.495	15	91.17	8.83	20	80	0	0	No	Yes	723	241/241	100	0	1	241	241	19561	19321	241	--->	<---	19081	[ LEN=6 D1=0,TCCTTG,D2=0]	PERFECT	1	YES
760	Rhodomonas lacustris	N-N882-C312	N-N882-C312_132635-153902	132635	153902	21267	34.349	19	87.65	12.35	5.26	89.47	5.26	0	No	Yes	727	245/247	99	0	1	247	247	21267	21021	247	--->	<---	20775	[ LEN=6 D1=0,GGTTGA,D2=0]	PERFECT	834	YES
761	Rhodomonas lacustris	N-N882-C314	N-N882-C314_235660-258712	235660	258712	23052	33.468	18	90.15	9.85	5.56	77.78	16.67	0	No	Yes	1713	575/575	100	1	1	576	576	23052	22478	575	--->	<---	21903	[ LEN=6 D1=0,GTTGGG,D2=0]	PERFECT	484	YES
762	Rhodomonas lacustris	N-N882-C316	N-N882-C316_494-21165	494	21165	20671	34.212	15	88.83	11.17	6.67	93.33	0	0	No	Yes	691	233/235	99	0	1	235	235	20671	20437	235	--->	<---	20203	NA	NODETECT	913	YES
763	Rhodomonas lacustris	N-N882-C319	N-N882-C319_134372-154801	134372	154801	20429	34.113	16	96.69	3.31	0	93.75	6.25	0	No	Yes	973	347/355	97	3	1	358	358	20429	20075	355	--->	<---	19718	NA	NODETECT	939	YES
764	Rhodomonas lacustris	N-N882-C32	N-N882-C32_1410052-1429386	1410052	1429386	19334	33.692	14	96.45	3.55	0	92.86	7.14	0	No	Yes	916	316/324	97	0	1	324	324	19334	19011	324	--->	<---	18688	[ LEN=4 D1=0,GTCT,D2=0]	PERFECT	2	YES
765	Rhodomonas lacustris	N-N882-C32	N-N882-C32_1076811-1099327	1076811	1099327	22516	33.314	15	93.39	6.61	13.33	86.67	0	0	No	Yes	636	212/212	100	0	1	212	212	22516	22305	212	--->	<---	22094	[ LEN=6 D1=0,GAGGTT,D2=0]	PERFECT	595	YES
766	Rhodomonas lacustris	N-N882-C32	N-N882-C32_1861624-1881324	1861624	1881324	19700	32.858	20	90.59	9.41	20	65	15	0	No	Yes	695	233/234	99	0	1	234	234	19700	19467	234	--->	<---	19234	[ LEN=6 D1=0,GTGACG,D2=0]	PERFECT	993	YES
767	Rhodomonas lacustris	N-N882-C32	N-N882-C32_917097-939482	917097	939482	22385	35.604	17	94.62	5.38	29.41	58.82	11.76	0	No	Yes	1681	639/680	93	6	1	684	684	22385	21704	682	--->	<---	21021	NA	NODETECT	633	YES
768	Rhodomonas lacustris	N-N882-C320	N-N882-C320_3401-27016	3401	27016	23615	32.149	21	93.11	6.89	28.57	66.67	4.76	0	No	Yes	1044	352/355	99	0	1	355	355	23615	23261	355	--->	<---	22907	[ LEN=4 D1=0,TCCC,D2=0]	PERFECT	415	NO
769	Rhodomonas lacustris	N-N882-C320	N-N882-C320_172114-192319	172114	192319	20205	34.457	16	94.73	5.27	6.25	87.5	6.25	0	No	Yes	708	240/240	100	1	1	241	241	20205	19966	240	--->	<---	19726	NA	NODETECT	964	YES
770	Rhodomonas lacustris	N-N882-C324	N-N882-C324_32127-53113	32127	53113	20986	34.69	23	88.69	11.31	13.04	73.91	4.35	8.7	No	Yes	819	293/299	97	3	1	302	302	20986	20688	299	--->	<---	20387	[ LEN=6 D1=3,TGTGGA,D2=0]	IMPERFECT	878	YES
771	Rhodomonas lacustris	N-N882-C324	N-N882-C324_255104-282149	255104	282149	27045	37.83	26	93.64	6.36	15.38	57.69	26.92	0	No	Yes	612	268/286	93	10	1	296	296	27045	26760	286	--->	<---	26465	NA	NODETECT	266	YES
772	Rhodomonas lacustris	N-N882-C326	N-N882-C326_64680-74293	64680	74293	9613	34.765	13	96.22	3.78	7.69	92.31	0	0	No	Yes	610	362/475	76	2	1	476	476	9613	9138	476	--->	<---	8663	NA	NODETECT	3	YES
773	Rhodomonas lacustris	N-N882-C326	N-N882-C326_156354-173046	156354	173046	16692	39.803	13	85.83	14.17	30.77	46.15	23.08	0	No	Yes	217	435/638	68	23	1	650	650	16692	16044	649	--->	<---	15395	NA	NODETECT	1057	NO
774	Rhodomonas lacustris	N-N882-C326	N-N882-C326_4-22592	4	22592	22588	35.067	22	87.09	12.91	4.55	90.91	4.55	0	No	Yes	967	353/364	96	4	1	368	368	22588	22225	364	--->	<---	21858	NA	NODETECT	572	YES
775	Rhodomonas lacustris	N-N882-C327	N-N882-C327_238770-260380	238770	260380	21610	34.526	22	93	7	22.73	68.18	9.09	0	No	Yes	2002	670/672	99	0	1	672	672	21610	20939	672	--->	<---	20268	NA	NODETECT	786	YES
776	Rhodomonas lacustris	N-N882-C329	N-N882-C329_103252-125891	103252	125891	22639	34.502	20	88.22	11.78	25	70	5	0	No	Yes	774	262/262	100	1	1	263	263	22639	22378	262	--->	<---	22116	[ LEN=6 D1=0,ATCAAG,D2=0]	PERFECT	564	YES
777	Rhodomonas lacustris	N-N882-C329	N-N882-C329_71327-85574	71327	85574	14247	34.274	14	94.32	5.68	21.43	57.14	21.43	0	No	Yes	494	206/231	89	2	1	232	232	14247	14016	232	--->	<---	13785	NA	NODETECT	1092	NO
778	Rhodomonas lacustris	N-N882-C33	N-N882-C33_170389-205349	170389	205349	34960	41.811	41	85.46	14.54	24.39	41.46	34.15	0	No	Yes	839	373/410	90	11	1	417	417	34960	34547	414	--->	<---	34131	NA	NODETECT	94	NO
779	Rhodomonas lacustris	N-N882-C330	N-N882-C330_40805-60655	40805	60655	19850	35.088	19	89.91	10.09	5.26	89.47	5.26	0	No	Yes	918	306/306	100	0	1	306	306	19850	19545	306	--->	<---	19240	[ LEN=4 D1=0,TCTT,D2=0]	PERFECT	42	YES
780	Rhodomonas lacustris	N-N882-C330	N-N882-C330_213872-235350	213872	235350	21478	33.225	19	95.26	4.74	15.79	84.21	0	0	No	Yes	1242	414/414	100	0	1	414	414	21478	21065	414	--->	<---	20652	[ LEN=6 D1=0,ATCATT,D2=0]	PERFECT	808	YES
781	Rhodomonas lacustris	N-N882-C335	N-N882-C335_72995-96583	72995	96583	23588	33.699	20	88.23	11.77	15	85	0	0	No	Yes	964	328/330	99	1	1	330	330	23588	23258	331	--->	<---	22929	NA	NODETECT	416	YES
782	Rhodomonas lacustris	N-N882-C336	N-N882-C336_268781-289353	268781	289353	20572	32.16	17	94.82	5.18	5.88	94.12	0	0	No	Yes	285	111/120	92	1	1	120	120	20572	20452	121	--->	<---	20333	NA	NODETECT	926	YES
783	Rhodomonas lacustris	N-N882-C337	N-N882-C337_170176-193274	170176	193274	23098	31.232	23	94.7	5.3	21.74	65.22	13.04	0	No	Yes	862	294/296	99	1	1	297	297	23098	22803	296	--->	<---	22507	[ LEN=6 D1=0,CATGCT,D2=0]	PERFECT	478	YES
784	Rhodomonas lacustris	N-N882-C339	N-N882-C339_56350-76713	56350	76713	20363	33.684	18	93.33	6.67	22.22	55.56	22.22	0	No	Yes	514	222/230	96	10	1	230	230	20363	20124	240	--->	<---	19895	NA	NODETECT	951	YES
785	Rhodomonas lacustris	N-N882-C34	N-N882-C34_550730-565621	550730	565621	14891	45.558	9	90.35	9.65	44.44	22.22	33.33	0	No	Yes	671	233/240	97	0	1	240	240	14891	14652	240	--->	<---	14413	[ LEN=6 D1=0,GGCGAG,D2=0]	PERFECT	1084	NO
786	Rhodomonas lacustris	N-N882-C34	N-N882-C34_1768561-1788304	1768561	1788304	19743	33.885	17	93.76	6.24	35.29	52.94	11.76	0	No	Yes	1419	473/473	100	0	1	473	473	19743	19271	473	--->	<---	18799	NA	NODETECT	991	NO
787	Rhodomonas lacustris	N-N882-C341	N-N882-C341_4874-12867	4874	12867	7993	35.081	9	95.22	4.78	22.22	55.56	22.22	0	No	Yes	533	211/227	92	3	1	229	229	7993	7766	228	--->	<---	7538	NA	NODETECT	6	NO
788	Rhodomonas lacustris	N-N882-C341	N-N882-C341_104542-125683	104542	125683	21141	34.024	20	90	10	15	65	20	0	No	Yes	779	325/344	94	10	1	354	354	21141	20798	344	--->	<---	20445	NA	NODETECT	859	YES
789	Rhodomonas lacustris	N-N882-C342	N-N882-C342_2736-10727	2736	10727	7991	35.089	9	95.22	4.78	22.22	55.56	22.22	0	No	Yes	479	205/227	90	4	1	230	230	7991	7764	228	--->	<---	7535	NA	NODETECT	6	NO
790	Rhodomonas lacustris	N-N882-C342	N-N882-C342_26790-47355	26790	47355	20565	36.946	20	91.87	8.13	15	75	10	0	No	Yes	434	146/147	99	0	1	147	147	20565	20419	147	--->	<---	20273	NA	NODETECT	927	YES
791	Rhodomonas lacustris	N-N882-C342	N-N882-C342_173976-196426	173976	196426	22450	37.069	22	92.69	7.31	22.73	72.73	4.55	0	No	Yes	552	184/184	100	0	1	184	184	22450	22267	184	--->	<---	22084	NA	NODETECT	622	YES
792	Rhodomonas lacustris	N-N882-C343	N-N882-C343_142915-165969	142915	165969	23054	36.31	21	92.92	7.08	19.05	52.38	28.57	0	No	Yes	2054	742/749	99	12	1	757	757	23054	22302	753	--->	<---	21546	NA	NODETECT	483	YES
793	Rhodomonas lacustris	N-N882-C344	N-N882-C344_233489-253868	233489	253868	20379	34.938	20	88.62	11.38	10	80	0	10	No	Yes	957	319/319	100	0	1	319	319	20379	20061	319	--->	<---	19743	[ LEN=6 D1=0,CGTGGA,D2=0]	PERFECT	946	NO
794	Rhodomonas lacustris	N-N882-C348	N-N882-C348_132190-152336	132190	152336	20146	35.233	25	87.65	12.35	16	80	0	4	No	Yes	2451	965/1067	90	3	1	1069	1069	20146	19079	1068	--->	<---	18011	NA	NODETECT	968	NO
795	Rhodomonas lacustris	N-N882-C348	N-N882-C348_89479-110560	89479	110560	21081	34.467	17	87.98	12.02	11.76	70.59	5.88	11.76	No	Yes	955	325/327	99	1	1	328	328	21081	20755	327	--->	<---	20428	NA	NODETECT	866	YES
796	Rhodomonas lacustris	N-N882-C35	N-N882-C35_17379-36940	17379	36940	19561	33.362	15	96.21	3.79	0	100	0	0	No	Yes	920	316/323	97	0	1	323	323	19561	19239	323	--->	<---	18917	[ LEN=6 D1=0,CAAGGT,D2=0]	PERFECT	9	YES
797	Rhodomonas lacustris	N-N882-C35	N-N882-C35_79387-99515	79387	99515	20128	33.645	19	84.29	15.71	21.05	63.16	15.79	0	No	Yes	723	241/241	100	0	1	241	241	20128	19888	241	--->	<---	19648	[ LEN=6 D1=0,GGCGGG,D2=0]	PERFECT	4	YES
798	Rhodomonas lacustris	N-N882-C350	N-N882-C350_763-21989	763	21989	21226	34.175	17	91.39	8.61	29.41	52.94	17.65	0	No	Yes	1602	654/696	93	16	1	700	700	21226	20519	708	--->	<---	19820	NA	NODETECT	840	YES
799	Rhodomonas lacustris	N-N882-C351	N-N882-C351_81389-104418	81389	104418	23029	34.878	18	92.18	7.82	5.56	88.89	5.56	0	No	Yes	2052	696/696	100	3	1	699	699	23029	22334	696	--->	<---	21636	NA	NODETECT	487	YES
800	Rhodomonas lacustris	N-N882-C353	N-N882-C353_96695-119551	96695	119551	22856	36.437	19	90.41	9.59	21.05	52.63	26.32	0	No	Yes	2255	753/754	99	0	1	754	754	22856	22103	754	--->	<---	21350	NA	NODETECT	520	NO
801	Rhodomonas lacustris	N-N882-C354	N-N882-C354_94267-116336	94267	116336	22069	32.983	15	94.8	5.2	0	100	0	0	No	Yes	1614	546/552	98	0	1	552	552	22069	21518	552	--->	<---	20967	[ LEN=6 D1=0,AGTTTG,D2=0]	PERFECT	701	YES
802	Rhodomonas lacustris	N-N882-C354	N-N882-C354_18594-39895	18594	39895	21301	35.346	16	89.62	10.38	12.5	75	12.5	0	No	Yes	759	253/253	100	0	1	253	253	21301	21049	253	--->	<---	20797	[ LEN=6 D1=0,GGTATG,D2=0]	PERFECT	828	YES
803	Rhodomonas lacustris	N-N882-C358	N-N882-C358_48436-70491	48436	70491	22055	34.518	17	91.71	8.29	11.76	82.35	5.88	0	No	Yes	675	237/243	97	1	1	244	244	22055	21813	243	--->	<---	21570	[ LEN=4 D1=0,GTGG,D2=0]	PERFECT	703	YES
804	Rhodomonas lacustris	N-N882-C358	N-N882-C358_120994-148550	120994	148550	27556	36.537	21	86.72	13.28	19.05	71.43	9.52	0	No	Yes	615	225/237	94	1	1	238	238	27556	27320	237	--->	<---	27083	[ LEN=6 D1=0,AATGAA,D2=0]	PERFECT	250	YES
805	Rhodomonas lacustris	N-N882-C358	N-N882-C358_200284-221579	200284	221579	21295	35.22	18	88.61	11.39	16.67	66.67	5.56	11.11	No	Yes	941	319/320	99	1	1	321	321	21295	20976	320	--->	<---	20656	[ LEN=6 D1=0,GGTGGA,D2=0]	PERFECT	8	YES
806	Rhodomonas lacustris	N-N882-C358	N-N882-C358_180979-196577	180979	196577	15598	41.39	19	83.27	16.73	15.79	47.37	36.84	0	No	Yes	533	215/231	93	4	1	232	232	15598	15365	234	--->	<---	15134	[ LEN=7 D1=0,TGAATAA-TCAATAA,D2=0]	IMPERFECT	1073	YES
807	Rhodomonas lacustris	N-N882-C36	N-N882-C36_624117-639446	624117	639446	15329	37.393	22	83.12	16.88	18.18	45.45	36.36	0	No	Yes	1161	431/449	95	5	1	452	452	15329	14879	451	--->	<---	14428	NA	NODETECT	1077	NO
808	Rhodomonas lacustris	N-N882-C365	N-N882-C365_93886-115840	93886	115840	21954	35.465	16	94.26	5.74	25	62.5	12.5	0	No	Yes	1952	696/700	99	10	1	700	700	21954	21245	710	--->	<---	20546	NA	NODETECT	720	YES
809	Rhodomonas lacustris	N-N882-C366	N-N882-C366_221240-242899	221240	242899	21659	35.306	19	90.11	9.89	10.53	73.68	5.26	10.53	No	Yes	414	146/146	100	2	1	148	148	21659	21514	146	--->	<---	21367	NA	NODETECT	780	YES
810	Rhodomonas lacustris	N-N882-C37	N-N882-C37_1026642-1049058	1026642	1049058	22416	32.075	19	93.15	6.85	10.53	89.47	0	0	No	Yes	808	272/274	99	0	1	274	274	22416	22143	274	--->	<---	21870	[ LEN=4 D1=0,GGGA,D2=0]	PERFECT	628	NO
811	Rhodomonas lacustris	N-N882-C37	N-N882-C37_1049849-1071268	1049849	1071268	21419	33.246	20	88.3	11.7	20	70	10	0	No	Yes	1982	662/663	99	0	1	663	663	21419	20757	663	--->	<---	20095	NA	NODETECT	817	YES
812	Rhodomonas lacustris	N-N882-C37	N-N882-C37_1785100-1807462	1785100	1807462	22362	34.009	23	89.75	10.25	17.39	69.57	13.04	0	No	Yes	1205	403/404	99	0	1	404	404	22362	21959	404	--->	<---	21556	NA	NODETECT	637	YES
813	Rhodomonas lacustris	N-N882-C37	N-N882-C37_820180-842605	820180	842605	22425	33.637	19	90.44	9.56	31.58	47.37	21.05	0	No	Yes	2093	699/700	99	0	1	700	700	22425	21726	700	--->	<---	21027	NA	NODETECT	625	NO
814	Rhodomonas lacustris	N-N882-C37	N-N882-C37_1368095-1391140	1368095	1391140	23045	33.877	19	92.41	7.59	10.53	78.95	10.53	0	No	Yes	2218	754/759	99	2	1	760	760	23045	22286	760	--->	<---	21527	NA	NODETECT	486	YES
815	Rhodomonas lacustris	N-N882-C371	N-N882-C371_33681-60506	33681	60506	26825	33.331	30	88.59	11.41	0	86.67	13.33	0	No	Yes	783	261/261	100	0	1	261	261	26825	26565	261	--->	<---	26305	[ LEN=6 D1=0,CGCGTT,D2=0]	PERFECT	271	YES
816	Rhodomonas lacustris	N-N882-C371	N-N882-C371_174718-198035	174718	198035	23317	34.014	16	91.29	8.71	18.75	81.25	0	0	No	Yes	789	263/263	100	0	1	263	263	23317	23055	263	--->	<---	22793	[ LEN=6 D1=0,GCCGAG,D2=0]	PERFECT	444	YES
817	Rhodomonas lacustris	N-N882-C373	N-N882-C373_42733-70094	42733	70094	27361	32.773	34	85.91	14.09	17.65	67.65	14.71	0	No	Yes	956	452/552	81	0	1	552	552	27361	26810	552	--->	<---	26259	NA	NODETECT	255	YES
818	Rhodomonas lacustris	N-N882-C374	N-N882-C374_201175-211439	201175	211439	10264	31.917	15	92.29	7.71	13.33	86.67	0	0	No	Yes	185	111/139	79	3	1	139	139	10264	10123	142	--->	<---	9985	NA	NODETECT	1126	NO
819	Rhodomonas lacustris	N-N882-C38	N-N882-C38_1364629-1387380	1364629	1387380	22751	33.708	19	94.11	5.89	31.58	47.37	21.05	0	No	Yes	1950	650/650	100	0	1	650	650	22751	22102	650	--->	<---	21453	NA	NODETECT	538	NO
820	Rhodomonas lacustris	N-N882-C381	N-N882-C381_173907-195796	173907	195796	21889	31.833	17	95.89	4.11	11.76	88.24	0	0	No	Yes	1125	375/375	100	0	1	375	375	21889	21515	375	--->	<---	21141	[ LEN=6 D1=0,ACACCA,D2=0]	PERFECT	737	YES
821	Rhodomonas lacustris	N-N882-C383	N-N882-C383_27951-49377	27951	49377	21426	33.45	14	95.97	4.03	7.14	92.86	0	0	No	Yes	870	290/290	100	0	1	290	290	21426	21137	290	--->	<---	20848	[ LEN=6 D1=0,AGGTTA,D2=0]	PERFECT	814	YES
822	Rhodomonas lacustris	N-N882-C385	N-N882-C385_46761-68548	46761	68548	21787	34.53	16	94.89	5.11	12.5	75	12.5	0	No	Yes	2001	679/688	98	0	1	688	688	21787	21100	688	--->	<---	20413	NA	NODETECT	753	YES
823	Rhodomonas lacustris	N-N882-C385	N-N882-C385_11284-34261	11284	34261	22977	33.908	20	95.07	4.93	25	65	10	0	No	Yes	1742	610/623	97	3	1	625	625	22977	22354	624	--->	<---	21730	NA	NODETECT	496	YES
824	Rhodomonas lacustris	N-N882-C39	N-N882-C39_407098-428289	407098	428289	21191	35.27	18	91.12	8.88	5.56	88.89	5.56	0	No	Yes	915	305/305	100	0	1	305	305	21191	20887	305	--->	<---	20583	[ LEN=4 D1=0,TTGT,D2=0]	PERFECT	848	YES
825	Rhodomonas lacustris	N-N882-C39	N-N882-C39_1164866-1185819	1164866	1185819	20953	34.472	16	86.99	13.01	6.25	81.25	12.5	0	No	Yes	717	243/246	98	0	1	246	246	20953	20708	246	--->	<---	20463	[ LEN=6 D1=0,GACACT,D2=0]	PERFECT	881	YES
826	Rhodomonas lacustris	N-N882-C39	N-N882-C39_1131259-1153979	1131259	1153979	22720	34.467	23	90.74	9.26	26.09	69.57	4.35	0	No	Yes	1147	385/387	99	0	1	387	387	22720	22334	387	--->	<---	21948	NA	NODETECT	544	NO
827	Rhodomonas lacustris	N-N882-C39	N-N882-C39_1794818-1825012	1794818	1825012	30194	38.027	26	83.19	16.81	19.23	53.85	26.92	0	No	Yes	1398	514/538	95	4	1	542	542	30194	29657	538	--->	<---	29116	NA	NODETECT	143	YES
828	Rhodomonas lacustris	N-N882-C392	N-N882-C392_23952-39463	23952	39463	15511	38.624	16	76.22	23.78	18.75	62.5	18.75	0	No	Yes	829	1319/1813	72	96	1	1830	1830	15511	13620	1892	--->	<---	11791	NA	NODETECT	1076	YES
829	Rhodomonas lacustris	N-N882-C392	N-N882-C392_167889-183760	167889	183760	15871	37.981	10	81.85	18.15	30	40	30	0	No	Yes	383	333/481	69	2	1	482	482	15871	15390	482	--->	<---	14909	NA	NODETECT	1069	NO
830	Rhodomonas lacustris	N-N882-C395	N-N882-C395_34841-67847	34841	67847	33006	40.438	34	82.32	17.68	20.59	64.71	14.71	0	No	Yes	918	546/627	87	33	1	628	628	33006	32348	659	--->	<---	31721	NA	NODETECT	112	YES
831	Rhodomonas lacustris	N-N882-C396	N-N882-C396_75887-95437	75887	95437	19550	34.936	17	86.01	13.99	11.76	88.24	0	0	No	Yes	726	250/253	98	1	1	254	254	19550	19298	253	--->	<---	19045	[ LEN=6 D1=0,GATAAT,D2=0]	PERFECT	1000	YES
832	Rhodomonas lacustris	N-N882-C399	N-N882-C399_143823-166119	143823	166119	22296	32.23	24	91.01	8.99	12.5	83.33	4.17	0	No	Yes	827	277/278	99	0	1	278	278	22296	22019	278	--->	<---	21742	[ LEN=16 D1=0,GCTGCTGCCCATGGCG,D2=11]	IMPERFECT	645	YES
833	Rhodomonas lacustris	N-N882-C40	N-N882-C40_23070-44927	23070	44927	21857	34.355	18	92.25	7.75	16.67	77.78	5.56	0	No	Yes	720	240/240	100	0	1	240	240	21857	21618	240	--->	<---	21379	[ LEN=6 D1=0,ACACTC,D2=0]	PERFECT	744	YES
834	Rhodomonas lacustris	N-N882-C40	N-N882-C40_502095-524011	502095	524011	21916	32.091	18	95.32	4.68	5.56	94.44	0	0	No	Yes	1788	596/596	100	0	1	596	596	21916	21321	596	--->	<---	20726	[ LEN=6 D1=0,GAACTG,D2=0]	PERFECT	29	YES
835	Rhodomonas lacustris	N-N882-C40	N-N882-C40_188432-209337	188432	209337	20905	36.427	21	94.3	5.7	14.29	80.95	4.76	0	No	Yes	555	189/192	98	0	1	192	192	20905	20714	192	--->	<---	20523	NA	NODETECT	886	YES
836	Rhodomonas lacustris	N-N882-C40	N-N882-C40_95517-116785	95517	116785	21268	36.656	21	93.07	6.93	23.81	71.43	4.76	0	No	Yes	540	184/184	100	1	1	185	185	21268	21085	184	--->	<---	20901	NA	NODETECT	832	YES
837	Rhodomonas lacustris	N-N882-C40	N-N882-C40_1533241-1555229	1533241	1555229	21988	33.823	20	91.11	8.89	20	70	10	0	No	Yes	1446	614/647	94	22	1	666	666	21988	21339	650	--->	<---	20674	NA	NODETECT	716	YES
838	Rhodomonas lacustris	N-N882-C400	N-N882-C400_1148-22819	1148	22819	21671	34.087	19	89.79	10.21	26.32	63.16	10.53	0	No	Yes	1782	622/625	99	6	1	630	630	21671	21046	626	--->	<---	20417	[ LEN=23 D1=0,TTGGGGTAATCCCAAGTGAAGTG,D2=0]	PERFECT	775	NO
839	Rhodomonas lacustris	N-N882-C400	N-N882-C400_106665-128415	106665	128415	21750	32.055	17	96.33	3.67	11.76	88.24	0	0	No	Yes	608	204/205	99	0	1	205	205	21750	21546	205	--->	<---	21342	[ LEN=6 D1=0,GATGTT,D2=0]	PERFECT	759	NO
840	Rhodomonas lacustris	N-N882-C402	N-N882-C402_107549-126723	107549	126723	19174	33.295	19	85.46	14.54	26.32	63.16	10.53	0	No	Yes	489	203/224	90	3	1	227	227	19174	18951	224	--->	<---	18725	[ LEN=6 D1=0,TGCCTG,D2=0]	PERFECT	1018	YES
841	Rhodomonas lacustris	N-N882-C404	N-N882-C404_147139-196146	147139	196146	49007	33.934	46	88.09	11.91	19.57	65.22	15.22	0	No	Yes	1314	442/445	99	0	1	445	445	49007	48563	445	--->	<---	48119	[ LEN=4 D1=0,TCCG,D2=0]	PERFECT	50	YES
842	Rhodomonas lacustris	N-N882-C406	N-N882-C406_48209-70914	48209	70914	22705	33.231	16	94.02	5.98	6.25	81.25	12.5	0	No	Yes	710	242/243	99	1	1	243	243	22705	22462	244	--->	<---	22220	NA	NODETECT	547	YES
843	Rhodomonas lacustris	N-N882-C407	N-N882-C407_148982-162377	148982	162377	13395	31.9	21	86.65	13.35	9.52	80.95	9.52	0	No	Yes	185	99/115	86	4	1	118	118	13395	13280	116	--->	<---	13163	NA	NODETECT	1098	NO
844	Rhodomonas lacustris	N-N882-C41	N-N882-C41_18550-38171	18550	38171	19621	33.617	20	89.22	10.78	25	60	15	0	No	Yes	1182	438/447	97	8	1	447	447	19621	19167	455	--->	<---	18721	[ LEN=4 D1=0,GACA,D2=0]	PERFECT	998	NO
845	Rhodomonas lacustris	N-N882-C41	N-N882-C41_601840-621492	601840	621492	19652	34.388	17	91.67	8.33	5.88	88.24	5.88	0	No	Yes	810	274/277	98	0	1	277	277	19652	19376	277	--->	<---	19100	[ LEN=6 D1=0,CCTTCA,D2=0]	PERFECT	996	YES
846	Rhodomonas lacustris	N-N882-C41	N-N882-C41_1895552-1921403	1895552	1921403	25851	33.902	26	93.64	6.36	7.69	80.77	3.85	7.69	No	Yes	15231	6533/7019	93	202	1	7179	7179	25851	18791	7061	--->	<---	11613	NA	NODETECT	308	YES
847	Rhodomonas lacustris	N-N882-C41	N-N882-C41_1925628-1946658	1925628	1946658	21030	30.942	24	89.59	10.41	29.17	62.5	8.33	0	No	Yes	432	160/172	93	0	1	172	172	21030	20859	172	--->	<---	20688	NA	NODETECT	872	NO
848	Rhodomonas lacustris	N-N882-C41	N-N882-C41_926234-948037	926234	948037	21803	33.624	18	92.96	7.04	22.22	61.11	16.67	0	No	Yes	2098	702/704	99	0	1	704	704	21803	21100	704	--->	<---	20397	NA	NODETECT	751	YES
849	Rhodomonas lacustris	N-N882-C41	N-N882-C41_1756363-1778652	1756363	1778652	22289	34.115	19	91.54	8.46	26.32	63.16	10.53	0	No	Yes	1991	665/666	99	0	1	666	666	22289	21624	666	--->	<---	20959	NA	NODETECT	26	YES
850	Rhodomonas lacustris	N-N882-C41	N-N882-C41_491359-514522	491359	514522	23163	34.119	20	93.46	6.54	20	65	15	0	No	Yes	1982	666/670	99	0	1	670	670	23163	22494	670	--->	<---	21825	NA	NODETECT	467	YES
851	Rhodomonas lacustris	N-N882-C416	N-N882-C416_46615-68511	46615	68511	21896	34.002	19	91	9	21.05	78.95	0	0	No	Yes	725	255/265	96	0	1	265	265	21896	21632	265	--->	<---	21368	NA	NODETECT	735	NO
852	Rhodomonas lacustris	N-N882-C419	N-N882-C419_147587-173659	147587	173659	26072	35.559	20	79.41	20.59	20	60	20	0	No	Yes	549	343/433	79	10	1	441	441	26072	25638	435	--->	<---	25198	NA	NODETECT	302	YES
853	Rhodomonas lacustris	N-N882-C42	N-N882-C42_243623-266901	243623	266901	23278	31.596	21	95.14	4.86	4.76	90.48	4.76	0	No	Yes	1062	354/354	100	0	1	354	354	23278	22925	354	--->	<---	22572	[ LEN=6 D1=0,AATGAG,D2=0]	PERFECT	448	NO
854	Rhodomonas lacustris	N-N882-C42	N-N882-C42_1252893-1272279	1252893	1272279	19386	33.571	17	93.87	6.13	0	88.24	11.76	0	No	Yes	731	253/260	97	0	1	260	260	19386	19127	260	--->	<---	18868	[ LEN=6 D1=0,CGGGTT,D2=0]	PERFECT	1014	YES
855	Rhodomonas lacustris	N-N882-C42	N-N882-C42_88335-110026	88335	110026	21691	34.009	21	88.3	11.7	23.81	66.67	9.52	0	No	Yes	825	275/275	100	0	1	275	275	21691	21417	275	--->	<---	21143	NA	NODETECT	772	YES
856	Rhodomonas lacustris	N-N882-C421	N-N882-C421_34203-54739	34203	54739	20536	35.542	18	87.1	12.9	5.56	77.78	5.56	11.11	No	Yes	1111	397/408	97	3	1	409	409	20536	20127	410	--->	<---	19719	[ LEN=39 D1=7,GTCCACGAACCCTTCGAATTTGTAGGCCAGCTTCGCAAA,D2=0]	IMPERFECT	930	YES
857	Rhodomonas lacustris	N-N882-C423	N-N882-C423_59258-82193	59258	82193	22935	35.134	19	90.75	9.25	10.53	89.47	0	0	No	Yes	1062	354/354	100	0	1	354	354	22935	22582	354	--->	<---	22229	[ LEN=6 D1=0,GAGAAG,D2=0]	PERFECT	504	NO
858	Rhodomonas lacustris	N-N882-C424	N-N882-C424_10063-30932	10063	30932	20869	33.969	24	88.89	11.11	12.5	75	12.5	0	No	Yes	770	258/259	99	0	1	259	259	20869	20611	259	--->	<---	20353	[ LEN=6 D1=0,CGGCGG,D2=0]	PERFECT	891	NO
859	Rhodomonas lacustris	N-N882-C425	N-N882-C425_82887-105944	82887	105944	23057	33.343	24	90.25	9.75	4.17	87.5	8.33	0	No	Yes	1063	357/359	99	0	1	359	359	23057	22699	359	--->	<---	22341	NA	NODETECT	482	YES
860	Rhodomonas lacustris	N-N882-C426	N-N882-C426_86150-108288	86150	108288	22138	36.286	19	91.77	8.23	26.32	57.89	15.79	0	No	Yes	2079	705/711	99	1	1	711	711	22138	21427	712	--->	<---	20717	NA	NODETECT	689	YES
861	Rhodomonas lacustris	N-N882-C426	N-N882-C426_134834-157306	134834	157306	22472	33.944	16	90.05	9.95	18.75	68.75	12.5	0	No	Yes	833	283/287	98	0	1	287	287	22472	22186	287	--->	<---	21900	NA	NODETECT	5	NO
862	Rhodomonas lacustris	N-N882-C426	N-N882-C426_7559-26949	7559	26949	19390	33.476	19	85.13	14.87	15.79	68.42	15.79	0	No	Yes	376	372/545	68	4	1	547	547	19390	18844	547	--->	<---	18298	NA	NODETECT	1013	YES
863	Rhodomonas lacustris	N-N882-C427	N-N882-C427_143923-165050	143923	165050	21127	33.9	21	83.21	16.79	19.05	76.19	4.76	0	No	Yes	618	282/306	92	11	1	308	308	21127	20813	315	--->	<---	20506	[ LEN=6 D1=0,GAGACA,D2=0]	PERFECT	860	NO
864	Rhodomonas lacustris	N-N882-C428	N-N882-C428_114731-138472	114731	138472	23741	36.039	20	82.53	17.47	30	55	15	0	No	Yes	4260	1420/1420	100	0	1	1420	1420	23741	22322	1420	--->	<---	20903	NA	NODETECT	403	YES
865	Rhodomonas lacustris	N-N882-C428	N-N882-C428_25589-59599	25589	59599	34010	46.683	44	57.33	42.67	13.64	36.36	50	0	No	Yes	336	116/119	97	0	1	119	119	34010	33892	119	--->	<---	33774	NA	NODETECT	102	NO
866	Rhodomonas lacustris	N-N882-C43	N-N882-C43_204690-226262	204690	226262	21572	32.357	19	91.92	8.08	10.53	73.68	15.79	0	No	Yes	492	180/189	95	1	1	189	189	21572	21383	190	--->	<---	21195	[ LEN=6 D1=0,CGGACT,D2=0]	PERFECT	795	YES
867	Rhodomonas lacustris	N-N882-C43	N-N882-C43_831588-854362	831588	854362	22774	36.098	18	94.64	5.36	22.22	66.67	11.11	0	No	Yes	2084	696/697	99	0	1	697	697	22774	22078	697	--->	<---	21382	NA	NODETECT	535	YES
868	Rhodomonas lacustris	N-N882-C43	N-N882-C43_1391181-1414027	1391181	1414027	22846	33.577	21	90.54	9.46	19.05	76.19	4.76	0	No	Yes	554	386/444	86	31	1	445	445	22846	22373	474	--->	<---	21929	NA	NODETECT	522	YES
869	Rhodomonas lacustris	N-N882-C433	N-N882-C433_149998-171208	149998	171208	21210	33.201	17	89.86	10.14	35.29	58.82	5.88	0	No	Yes	771	257/257	100	0	1	257	257	21210	20954	257	--->	<---	20698	[ LEN=13 D1=2,CAGCGTGAAGTCA,D2=0]	IMPERFECT	846	YES
870	Rhodomonas lacustris	N-N882-C435	N-N882-C435_1582-24217	1582	24217	22635	31.526	25	91.84	8.16	0	88	12	0	No	Yes	839	349/353	98	16	1	359	359	22635	22273	363	--->	<---	21915	[ LEN=6 D1=0,GACATT,D2=0]	PERFECT	566	YES
871	Rhodomonas lacustris	N-N882-C435	N-N882-C435_109393-133484	109393	133484	24091	33.104	19	93.02	6.98	10.53	84.21	5.26	0	No	Yes	508	200/217	92	2	1	219	219	24091	23875	217	--->	<---	23657	NA	NODETECT	378	NO
872	Rhodomonas lacustris	N-N882-C439	N-N882-C439_49679-72807	49679	72807	23128	31.81	17	89.93	10.07	0	94.12	5.88	0	No	Yes	1995	693/708	97	2	1	708	708	23128	22419	710	--->	<---	21712	[ LEN=6 D1=0,GACGGT,D2=0]	PERFECT	473	YES
873	Rhodomonas lacustris	N-N882-C44	N-N882-C44_222085-244618	222085	244618	22533	36.378	21	93.53	6.47	9.52	80.95	4.76	4.76	No	Yes	464	164/171	95	0	1	171	171	22533	22363	171	--->	<---	22193	NA	NODETECT	587	YES
874	Rhodomonas lacustris	N-N882-C442	N-N882-C442_557-19290	557	19290	18733	37.276	12	91.19	8.81	8.33	58.33	25	8.33	No	Yes	213	95/113	84	0	1	113	113	18733	18621	113	--->	<---	18509	NA	NODETECT	11	YES
875	Rhodomonas lacustris	N-N882-C442	N-N882-C442_53440-72532	53440	72532	19092	31.741	19	94.23	5.77	10.53	84.21	5.26	0	No	Yes	353	127/128	99	2	1	129	129	19092	18964	129	--->	<---	18836	NA	NODETECT	1021	NO
876	Rhodomonas lacustris	N-N882-C442	N-N882-C442_82189-104019	82189	104019	21830	34.475	18	91.16	8.84	16.67	83.33	0	0	No	Yes	490	178/186	95	1	1	186	186	21830	21644	187	--->	<---	21459	NA	NODETECT	748	YES
877	Rhodomonas lacustris	N-N882-C444	N-N882-C444_67050-91295	67050	91295	24245	36.572	19	92.28	7.72	10.53	47.37	42.11	0	No	Yes	2118	710/713	99	0	1	713	713	24245	23533	713	--->	<---	22821	NA	NODETECT	367	NO
878	Rhodomonas lacustris	N-N882-C444	N-N882-C444_5237-29646	5237	29646	24409	39.338	27	80.88	19.12	22.22	51.85	18.52	7.41	No	Yes	340	320/472	67	1	1	473	473	24409	23938	472	--->	<---	23466	NA	NODETECT	361	YES
879	Rhodomonas lacustris	N-N882-C446	N-N882-C446_8380-31700	8380	31700	23320	34.035	22	90.27	9.73	18.18	72.73	9.09	0	No	Yes	765	255/255	100	0	1	255	255	23320	23066	255	--->	<---	22812	[ LEN=6 D1=0,GGTGCA,D2=0]	PERFECT	443	YES
880	Rhodomonas lacustris	N-N882-C449	N-N882-C449_72825-93424	72825	93424	20599	34.691	18	88.27	11.73	11.11	77.78	11.11	0	No	Yes	920	324/325	99	4	1	329	329	20599	20275	325	--->	<---	19947	[ LEN=6 D1=0,TGCATT,D2=0]	PERFECT	923	NO
881	Rhodomonas lacustris	N-N882-C449	N-N882-C449_103448-125209	103448	125209	21761	31.883	20	88.41	11.59	5	80	15	0	No	Yes	656	224/225	99	1	1	226	226	21761	21537	225	--->	<---	21312	NA	NODETECT	757	YES
882	Rhodomonas lacustris	N-N882-C45	N-N882-C45_981772-1004656	981772	1004656	22884	33.469	18	92.94	7.06	5.56	83.33	11.11	0	No	Yes	1077	359/359	100	0	1	359	359	22884	22526	359	--->	<---	22168	[ LEN=6 D1=0,TTGACT,D2=0]	PERFECT	516	YES
883	Rhodomonas lacustris	N-N882-C45	N-N882-C45_1427094-1449291	1427094	1449291	22197	34.64	19	94.84	5.16	15.79	78.95	5.26	0	No	Yes	2040	684/684	100	1	1	684	684	22197	21513	685	--->	<---	20830	NA	NODETECT	676	YES
884	Rhodomonas lacustris	N-N882-C45	N-N882-C45_1368244-1390771	1368244	1390771	22527	33.209	22	90.64	9.36	27.27	63.64	9.09	0	No	Yes	488	216/226	95	10	1	226	226	22527	22292	236	--->	<---	22067	NA	NODETECT	591	YES
885	Rhodomonas lacustris	N-N882-C45	N-N882-C45_263232-291737	263232	291737	28505	38.035	25	80.46	19.54	20	60	20	0	No	Yes	6177	2115/2148	98	3	1	2151	2151	28505	26358	2148	--->	<---	24208	NA	NODETECT	206	YES
886	Rhodomonas lacustris	N-N882-C45	N-N882-C45_544168-574543	544168	574543	30375	39.009	21	94.41	5.59	23.81	61.9	14.29	0	No	Yes	2231	757/764	99	1	1	764	764	30375	29611	765	--->	<---	28848	NA	NODETECT	140	YES
887	Rhodomonas lacustris	N-N882-C450	N-N882-C450_72514-92552	72514	92552	20038	33.561	20	94.52	5.48	10	75	15	0	No	Yes	893	299/300	99	0	1	300	300	20038	19739	300	--->	<---	19440	[ LEN=6 D1=0,AAAGAC,D2=0]	PERFECT	974	YES
888	Rhodomonas lacustris	N-N882-C452	N-N882-C452_8829-31576	8829	31576	22747	33.864	22	93.46	6.54	22.73	77.27	0	0	No	Yes	1925	647/648	99	1	1	649	649	22747	22100	648	--->	<---	21452	NA	NODETECT	541	YES
889	Rhodomonas lacustris	N-N882-C455	N-N882-C455_4575-17970	4575	17970	13395	33.983	12	93.35	6.65	16.67	83.33	0	0	No	Yes	466	202/225	89	4	1	228	228	13395	13170	226	--->	<---	12943	NA	NODETECT	1099	NO
890	Rhodomonas lacustris	N-N882-C46	N-N882-C46_827604-851723	827604	851723	24119	35.192	21	86.32	13.68	14.29	80.95	4.76	0	No	Yes	699	237/237	100	1	1	237	237	24119	23882	238	--->	<---	23646	[ LEN=6 D1=0,AACGCC,D2=0]	PERFECT	376	YES
891	Rhodomonas lacustris	N-N882-C46	N-N882-C46_1347796-1369875	1347796	1369875	22079	33.869	18	91.73	8.27	11.11	66.67	22.22	0	No	Yes	466	170/181	93	0	1	181	181	22079	21899	181	--->	<---	21719	[ LEN=6 D1=0,GCCCAT,D2=0]	PERFECT	697	YES
892	Rhodomonas lacustris	N-N882-C46	N-N882-C46_1470982-1495225	1470982	1495225	24243	33.886	21	91.18	8.82	9.52	66.67	23.81	0	No	Yes	1106	378/385	98	0	1	385	385	24243	23859	385	--->	<---	23475	[ LEN=6 D1=0,GTCCTA,D2=0]	PERFECT	368	YES
893	Rhodomonas lacustris	N-N882-C46	N-N882-C46_1451370-1470946	1451370	1470946	19576	34.001	22	87.76	12.24	9.09	77.27	9.09	4.55	No	Yes	396	132/132	100	0	1	132	132	19576	19445	132	--->	<---	19314	NA	NODETECT	999	YES
894	Rhodomonas lacustris	N-N882-C46	N-N882-C46_729518-749993	729518	749993	20475	35.077	20	87.2	12.8	15	80	5	0	No	Yes	884	300/301	99	1	1	302	302	20475	20175	301	--->	<---	19874	NA	NODETECT	936	YES
895	Rhodomonas lacustris	N-N882-C46	N-N882-C46_28061-50669	28061	50669	22608	34.665	17	95.61	4.39	29.41	70.59	0	0	No	Yes	2144	720/724	99	0	1	724	724	22608	21885	724	--->	<---	21162	NA	NODETECT	569	YES
896	Rhodomonas lacustris	N-N882-C46	N-N882-C46_1575742-1598522	1575742	1598522	22780	34.14	20	94.44	5.56	35	55	10	0	No	Yes	964	344/358	96	1	1	359	359	22780	22423	358	--->	<---	22065	NA	NODETECT	533	YES
897	Rhodomonas lacustris	N-N882-C462	N-N882-C462_100750-121903	100750	121903	21153	34.482	16	90.6	9.4	6.25	81.25	12.5	0	No	Yes	605	223/230	96	3	1	232	232	21153	20923	231	--->	<---	20692	NA	NODETECT	855	NO
898	Rhodomonas lacustris	N-N882-C464	N-N882-C464_51082-61133	51082	61133	10051	35.121	11	88.92	11.08	27.27	63.64	9.09	0	No	Yes	551	217/233	93	3	1	234	234	10051	9817	235	--->	<---	9584	NA	NODETECT	1127	YES
899	Rhodomonas lacustris	N-N882-C469	N-N882-C469_38168-60186	38168	60186	22018	31.202	20	95.98	4.02	10	90	0	0	No	Yes	839	281/282	99	0	1	282	282	22018	21737	282	--->	<---	21456	[ LEN=6 D1=0,CCGGAC,D2=0]	PERFECT	712	NO
900	Rhodomonas lacustris	N-N882-C47	N-N882-C47_213799-235741	213799	235741	21942	33.178	20	90.17	9.83	15	85	0	0	No	Yes	779	261/262	99	0	1	262	262	21942	21681	262	--->	<---	21420	[ LEN=12 D1=0,CTCTCTCTCTCA,D2=0]	PERFECT	723	NO
901	Rhodomonas lacustris	N-N882-C473	N-N882-C473_99412-122201	99412	122201	22789	34.455	17	91.47	8.53	11.76	82.35	5.88	0	No	Yes	816	280/283	98	1	1	284	284	22789	22507	283	--->	<---	22224	[ LEN=4 D1=1,TGGA,D2=0]	IMPERFECT	529	YES
902	Rhodomonas lacustris	N-N882-C473	N-N882-C473_60065-83173	60065	83173	23108	31.556	16	95.59	4.41	6.25	87.5	6.25	0	No	Yes	909	307/310	99	0	1	310	310	23108	22799	310	--->	<---	22490	[ LEN=6 D1=0,TATCGT,D2=0]	PERFECT	477	NO
903	Rhodomonas lacustris	N-N882-C473	N-N882-C473_28018-60018	28018	60018	32000	45.797	24	96.36	3.64	29.17	58.33	12.5	0	No	Yes	169	107/139	76	2	1	139	139	32000	31860	141	--->	<---	31722	NA	NODETECT	120	NO
904	Rhodomonas lacustris	N-N882-C474	N-N882-C474_2627-9449	2627	9449	6822	34.14	8	87.94	12.06	12.5	62.5	0	25	No	Yes	109	79/111	71	0	1	111	111	6822	6712	111	--->	<---	6602	NA	NODETECT	34	NO
905	Rhodomonas lacustris	N-N882-C474	N-N882-C474_44078-67024	44078	67024	22946	35.3	19	94.24	5.76	21.05	57.89	21.05	0	No	Yes	2149	739/744	99	4	1	748	748	22946	22203	744	--->	<---	21456	NA	NODETECT	502	YES
906	Rhodomonas lacustris	N-N882-C475	N-N882-C475_63801-86481	63801	86481	22680	34.797	16	93.16	6.84	18.75	75	6.25	0	No	Yes	1993	667/669	99	0	1	669	669	22680	22012	669	--->	<---	21344	NA	NODETECT	553	YES
907	Rhodomonas lacustris	N-N882-C476	N-N882-C476_110616-131999	110616	131999	21383	33.597	22	87.45	12.55	31.82	59.09	9.09	0	No	Yes	2121	707/707	100	0	1	707	707	21383	20677	707	--->	<---	19971	NA	NODETECT	822	YES
908	Rhodomonas lacustris	N-N882-C48	N-N882-C48_1223565-1244046	1223565	1244046	20481	34.92	19	93.29	6.71	5.26	78.95	15.79	0	No	Yes	767	261/265	98	0	1	265	265	20481	20217	265	--->	<---	19953	[ LEN=4 D1=0,CCTT,D2=0]	PERFECT	933	YES
909	Rhodomonas lacustris	N-N882-C48	N-N882-C48_177458-197765	177458	197765	20307	34.294	17	92.84	7.16	5.88	88.24	5.88	0	No	Yes	726	242/242	100	0	1	242	242	20307	20066	242	--->	<---	19825	[ LEN=4 D1=0,CGTA,D2=0]	PERFECT	955	YES
910	Rhodomonas lacustris	N-N882-C48	N-N882-C48_1142632-1166440	1142632	1166440	23808	33.102	20	86.16	13.84	10	75	15	0	No	Yes	1742	582/583	99	0	1	583	583	23808	23226	583	--->	<---	22644	[ LEN=4 D1=0,GTAT,D2=0]	PERFECT	398	YES
911	Rhodomonas lacustris	N-N882-C48	N-N882-C48_716077-739337	716077	739337	23260	35.507	18	94.73	5.27	16.67	66.67	16.67	0	No	Yes	2195	737/741	99	0	1	741	741	23260	22520	741	--->	<---	21780	NA	NODETECT	453	YES
912	Rhodomonas lacustris	N-N882-C480	N-N882-C480_37327-53612	37327	53612	16285	34.117	15	92.95	7.05	13.33	66.67	6.67	13.33	No	Yes	2230	942/1091	86	0	1	1091	1091	16285	15195	1091	--->	<---	14105	[ LEN=4 D1=0,TGCT,D2=0]	PERFECT	1065	NO
913	Rhodomonas lacustris	N-N882-C480	N-N882-C480_111-21805	111	21805	21694	32.576	22	92.11	7.89	13.64	72.73	13.64	0	No	Yes	445	179/196	91	2	1	196	196	21694	21497	198	--->	<---	21302	[ LEN=6 D1=0,AAAGAG,D2=0]	PERFECT	771	YES
914	Rhodomonas lacustris	N-N882-C482	N-N882-C482_11316-28648	11316	28648	17332	31.981	18	94.58	5.42	0	94.44	5.56	0	No	Yes	400	144/149	96	1	1	150	150	17332	17184	149	--->	<---	17035	NA	NODETECT	1049	YES
915	Rhodomonas lacustris	N-N882-C484	N-N882-C484_92498-115247	92498	115247	22749	33.478	21	87.68	12.32	23.81	76.19	0	0	No	Yes	1384	472/477	98	1	1	477	477	22749	22272	478	--->	<---	21796	[ LEN=6 D1=0,CAAAGA,D2=0]	PERFECT	540	YES
916	Rhodomonas lacustris	N-N882-C484	N-N882-C484_4155-29154	4155	29154	24999	43.502	20	90.8	9.2	10	30	50	10	No	Yes	784	720/932	77	44	1	933	933	24999	24025	975	--->	<---	23093	NA	NODETECT	335	YES
917	Rhodomonas lacustris	N-N882-C486	N-N882-C486_103072-124575	103072	124575	21503	31.712	19	92.55	7.45	10.53	89.47	0	0	No	Yes	1089	379/385	98	2	1	385	385	21503	21117	387	--->	<---	20733	NA	NODETECT	32	YES
918	Rhodomonas lacustris	N-N882-C487	N-N882-C487_70671-92828	70671	92828	22157	33.362	23	93.52	6.48	13.04	69.57	17.39	0	No	Yes	1891	665/679	97	4	1	680	680	22157	21476	682	--->	<---	20797	NA	NODETECT	683	YES
919	Rhodomonas lacustris	N-N882-C49	N-N882-C49_845683-868170	845683	868170	22487	35.514	17	92.92	7.08	35.29	58.82	5.88	0	No	Yes	2021	695/699	99	4	1	703	703	22487	21789	699	--->	<---	21087	NA	NODETECT	607	YES
920	Rhodomonas lacustris	N-N882-C49	N-N882-C49_28975-54062	28975	54062	25087	37.529	22	93.89	6.11	18.18	63.64	18.18	0	No	Yes	1813	611/616	99	0	1	616	616	25087	24472	616	--->	<---	23857	NA	NODETECT	332	YES
921	Rhodomonas lacustris	N-N882-C493	N-N882-C493_55615-78944	55615	78944	23329	36.002	19	91.35	8.65	26.32	57.89	15.79	0	No	Yes	2736	912/912	100	0	1	912	912	23329	22418	912	--->	<---	21507	NA	NODETECT	441	YES
922	Rhodomonas lacustris	N-N882-C499	N-N882-C499_15891-37524	15891	37524	21633	33.759	21	89.47	10.53	23.81	57.14	19.05	0	No	Yes	807	329/344	95	10	1	344	344	21633	21280	354	--->	<---	20937	NA	NODETECT	783	NO
923	Rhodomonas lacustris	N-N882-C50	N-N882-C50_1425094-1445574	1425094	1445574	20480	33.472	14	95.78	4.22	14.29	78.57	7.14	0	No	Yes	729	243/243	100	0	1	243	243	20480	20238	243	--->	<---	19996	[ LEN=4 D1=0,GAAA,D2=0]	PERFECT	934	YES
924	Rhodomonas lacustris	N-N882-C50	N-N882-C50_1394093-1415110	1394093	1415110	21017	33.387	16	96.48	3.52	12.5	81.25	6.25	0	No	Yes	755	253/254	99	0	1	254	254	21017	20764	254	--->	<---	20511	[ LEN=4 D1=0,GATT,D2=0]	PERFECT	874	YES
925	Rhodomonas lacustris	N-N882-C50	N-N882-C50_1079033-1105705	1079033	1105705	26672	36.63	18	91.14	8.86	16.67	72.22	11.11	0	No	Yes	714	238/238	100	0	1	238	238	26672	26435	238	--->	<---	26198	[ LEN=6 D1=0,TACCGC,D2=0]	PERFECT	276	YES
926	Rhodomonas lacustris	N-N882-C50	N-N882-C50_1510456-1533836	1510456	1533836	23380	33.559	24	91.13	8.87	16.67	83.33	0	0	No	Yes	979	341/352	96	0	1	352	352	23380	23029	352	--->	<---	22678	NA	NODETECT	438	NO
927	Rhodomonas lacustris	N-N882-C50	N-N882-C50_226851-254755	226851	254755	27904	49.921	31	61.48	38.52	25.81	25.81	48.39	0	No	Yes	470	178/194	91	0	1	194	194	27904	27711	194	--->	<---	27518	NA	NODETECT	234	YES
928	Rhodomonas lacustris	N-N882-C501	N-N882-C501_20410-40712	20410	40712	20302	34.189	24	92.81	7.19	0	66.67	33.33	0	No	Yes	762	258/261	98	0	1	261	261	20302	20042	261	--->	<---	19782	[ LEN=4 D1=0,TGAT,D2=0]	PERFECT	956	NO
929	Rhodomonas lacustris	N-N882-C51	N-N882-C51_115147-137039	115147	137039	21892	33.432	20	93.52	6.48	20	75	5	0	No	Yes	1730	590/600	98	0	1	600	600	21892	21293	600	--->	<---	20694	NA	NODETECT	736	NO
930	Rhodomonas lacustris	N-N882-C514	N-N882-C514_33854-61523	33854	61523	27669	39.85	21	90.66	9.34	19.05	57.14	23.81	0	No	Yes	2006	682/683	99	3	1	686	686	27669	26987	683	--->	<---	26302	NA	NODETECT	245	NO
931	Rhodomonas lacustris	N-N882-C517	N-N882-C517_33573-54294	33573	54294	20721	34.125	19	87.25	12.75	15.79	68.42	15.79	0	No	Yes	532	192/200	96	1	1	201	201	20721	20522	200	--->	<---	20322	[ LEN=5 D1=1,CTCCG,D2=0]	IMPERFECT	906	YES
932	Rhodomonas lacustris	N-N882-C52	N-N882-C52_818753-846691	818753	846691	27938	38.954	19	89.49	10.51	15.79	68.42	15.79	0	No	Yes	2724	912/915	99	0	1	915	915	27938	27024	915	--->	<---	26110	[ LEN=7 D1=1,CACACAC,D2=0]	IMPERFECT	232	YES
933	Rhodomonas lacustris	N-N882-C52	N-N882-C52_1340645-1363343	1340645	1363343	22698	34.082	20	95.69	4.31	15	65	20	0	No	Yes	1513	511/516	99	0	1	516	516	22698	22183	516	--->	<---	21668	NA	NODETECT	549	YES
934	Rhodomonas lacustris	N-N882-C52	N-N882-C52_1638401-1662542	1638401	1662542	24141	35.438	18	89.97	10.03	5.56	88.89	5.56	0	No	Yes	731	245/246	99	0	1	246	246	24141	23896	246	--->	<---	23651	NA	NODETECT	373	YES
935	Rhodomonas lacustris	N-N882-C523	N-N882-C523_7127-27843	7127	27843	20716	33.428	18	95.55	4.45	5.56	88.89	5.56	0	No	Yes	814	282/287	98	1	1	288	288	20716	20430	287	--->	<---	20143	[ LEN=6 D1=0,ACCATC,D2=0]	PERFECT	907	YES
936	Rhodomonas lacustris	N-N882-C525	N-N882-C525_49451-72412	49451	72412	22961	34.72	19	91.92	8.08	15.79	73.68	10.53	0	No	Yes	779	261/262	99	0	1	262	262	22961	22700	262	--->	<---	22439	[ LEN=6 D1=0,ATTCAC,D2=0]	PERFECT	499	YES
937	Rhodomonas lacustris	N-N882-C525	N-N882-C525_26127-48155	26127	48155	22028	32.023	20	95.22	4.78	5	90	5	0	No	Yes	1068	356/356	100	0	1	356	356	22028	21673	356	--->	<---	21318	[ LEN=6 D1=0,GGTATT,D2=0]	PERFECT	707	NO
938	Rhodomonas lacustris	N-N882-C526	N-N882-C526_6999-34995	6999	34995	27996	40.099	23	88.81	11.19	21.74	47.83	21.74	8.7	No	Yes	379	285/377	75	9	1	377	377	27996	27611	386	--->	<---	27235	NA	NODETECT	229	NO
939	Rhodomonas lacustris	N-N882-C528	N-N882-C528_547-23028	547	23028	22481	32.378	20	95.87	4.13	15	85	0	0	No	Yes	1055	353/354	99	0	1	354	354	22481	22128	354	--->	<---	21775	[ LEN=6 D1=0,CCCAAT,D2=0]	PERFECT	612	YES
940	Rhodomonas lacustris	N-N882-C528	N-N882-C528_38815-54750	38815	54750	15935	34.34	21	90.3	9.7	9.52	76.19	14.29	0	No	Yes	463	197/229	86	0	1	229	229	15935	15707	229	--->	<---	15479	NA	NODETECT	1067	NO
941	Rhodomonas lacustris	N-N882-C53	N-N882-C53_415732-437408	415732	437408	21676	35.403	18	87.52	12.48	11.11	77.78	11.11	0	No	Yes	760	256/258	99	0	1	258	258	21676	21419	258	--->	<---	21162	NA	NODETECT	774	YES
942	Rhodomonas lacustris	N-N882-C53	N-N882-C53_800473-816019	800473	816019	15546	49.678	21	72.1	27.9	38.1	14.29	47.62	0	No	Yes	2726	1318/1391	94	78	1	1468	1468	15546	14155	1392	--->	<---	12688	NA	NODETECT	1075	NO
943	Rhodomonas lacustris	N-N882-C530	N-N882-C530_1370-44020	1370	44020	42650	44.359	53	79.1	20.9	24.53	39.62	33.96	1.89	No	Yes	178	102/128	79	2	1	130	130	42650	42523	128	--->	<---	42394	NA	NODETECT	68	YES
944	Rhodomonas lacustris	N-N882-C531	N-N882-C531_24656-47434	24656	47434	22778	32.935	17	90.37	9.63	11.76	88.24	0	0	No	Yes	1853	655/668	98	5	1	670	670	22778	22108	671	--->	<---	21439	[ LEN=6 D1=0,ATCCTA,D2=0]	PERFECT	534	YES
945	Rhodomonas lacustris	N-N882-C532	N-N882-C532_78928-97744	78928	97744	18816	32.047	17	86.73	13.27	17.65	58.82	23.53	0	No	Yes	120	88/103	85	7	1	109	109	18816	18713	104	--->	<---	18605	NA	NODETECT	1026	NO
946	Rhodomonas lacustris	N-N882-C54	N-N882-C54_622691-643848	622691	643848	21157	32.292	21	91.26	8.74	9.52	80.95	9.52	0	No	Yes	375	125/125	100	0	1	125	125	21157	21033	125	--->	<---	20909	[ LEN=6 D1=0,TCCTTG,D2=0]	PERFECT	853	NO
947	Rhodomonas lacustris	N-N882-C546	N-N882-C546_4350-24587	4350	24587	20237	32.085	22	91.77	8.23	13.64	81.82	4.55	0	No	Yes	1193	427/443	96	2	1	443	443	20237	19793	445	--->	<---	19351	[ LEN=6 D1=0,AATCCC,D2=0]	PERFECT	962	NO
948	Rhodomonas lacustris	N-N882-C547	N-N882-C547_0-21104	0	21104	21104	36.173	20	92.73	7.27	15	80	5	0	No	Yes	537	211/211	100	8	1	219	219	21104	20894	211	--->	<---	20676	NA	NODETECT	864	YES
949	Rhodomonas lacustris	N-N882-C55	N-N882-C55_77038-96843	77038	96843	19805	34.436	20	87.13	12.87	15	80	5	0	No	Yes	740	284/297	95	5	1	301	301	19805	19508	298	--->	<---	19208	[ LEN=6 D1=32,CCTAGG,D2=32]	IMPERFECT	989	YES
950	Rhodomonas lacustris	N-N882-C55	N-N882-C55_1412326-1431985	1412326	1431985	19659	33.069	14	95.74	4.26	14.29	78.57	7.14	0	No	Yes	920	316/323	97	0	1	323	323	19659	19337	323	--->	<---	19015	[ LEN=6 D1=0,TTCATC,D2=0]	PERFECT	4	YES
951	Rhodomonas lacustris	N-N882-C55	N-N882-C55_558644-577427	558644	577427	18783	33.733	16	92.02	7.98	6.25	87.5	6.25	0	No	Yes	905	319/329	96	1	1	330	330	18783	18455	329	--->	<---	18126	NA	NODETECT	9	YES
952	Rhodomonas lacustris	N-N882-C55	N-N882-C55_448208-470430	448208	470430	22222	34.538	18	89.06	10.94	22.22	77.78	0	0	No	Yes	669	247/265	93	0	1	265	265	22222	21958	265	--->	<---	21694	NA	NODETECT	669	YES
953	Rhodomonas lacustris	N-N882-C55	N-N882-C55_378588-410084	378588	410084	31496	38.084	22	84.98	15.02	13.64	77.27	9.09	0	No	Yes	491	265/317	83	8	1	324	324	31496	31179	318	--->	<---	30856	NA	NODETECT	127	YES
954	Rhodomonas lacustris	N-N882-C550	N-N882-C550_13337-35411	13337	35411	22074	33.279	17	90.77	9.23	11.76	88.24	0	0	No	Yes	872	292/293	99	0	1	293	293	22074	21782	293	--->	<---	21490	[ LEN=4 D1=0,TATT,D2=0]	PERFECT	699	YES
955	Rhodomonas lacustris	N-N882-C557	N-N882-C557_28916-48020	28916	48020	19104	34.171	19	94.74	5.26	5.26	73.68	21.05	0	No	Yes	614	206/207	99	0	1	207	207	19104	18898	207	--->	<---	18692	NA	NODETECT	1020	YES
956	Rhodomonas lacustris	N-N882-C558	N-N882-C558_53182-73662	53182	73662	20480	33.979	17	92.97	7.03	23.53	76.47	0	0	No	Yes	1631	609/628	96	10	1	629	629	20480	19844	637	--->	<---	19216	NA	NODETECT	935	NO
957	Rhodomonas lacustris	N-N882-C56	N-N882-C56_625524-646680	625524	646680	21156	31.911	18	95.16	4.84	5.56	94.44	0	0	No	Yes	1225	415/417	99	1	1	417	417	21156	20739	418	--->	<---	20323	[ LEN=4 D1=0,TCAT,D2=0]	PERFECT	854	YES
958	Rhodomonas lacustris	N-N882-C56	N-N882-C56_1537779-1558637	1537779	1558637	20858	32.419	18	95	5	16.67	77.78	5.56	0	No	Yes	360	140/155	90	0	1	155	155	20858	20704	155	--->	<---	20550	NA	NODETECT	893	YES
959	Rhodomonas lacustris	N-N882-C56	N-N882-C56_705156-727680	705156	727680	22524	35.966	19	91.48	8.52	21.05	57.89	21.05	0	No	Yes	1655	665/708	93	14	1	711	711	22524	21806	719	--->	<---	21096	NA	NODETECT	592	YES
960	Rhodomonas lacustris	N-N882-C56	N-N882-C56_245781-271197	245781	271197	25416	37.26	22	82.26	17.74	13.64	63.64	22.73	0	No	Yes	2380	804/809	99	1	1	810	810	25416	24608	809	--->	<---	23799	NA	NODETECT	320	YES
961	Rhodomonas lacustris	N-N882-C56	N-N882-C56_1648723-1667644	1648723	1667644	18921	47.328	28	69.91	30.09	25	28.57	46.43	0	No	Yes	345	143/155	92	3	1	158	158	18921	18767	155	--->	<---	18610	NA	NODETECT	1024	NO
962	Rhodomonas lacustris	N-N882-C561	N-N882-C561_38135-61063	38135	61063	22928	32.829	21	89.99	10.01	19.05	71.43	9.52	0	No	Yes	1200	400/400	100	0	1	400	400	22928	22529	400	--->	<---	22130	[ LEN=4 D1=0,ACAC,D2=0]	PERFECT	505	NO
963	Rhodomonas lacustris	N-N882-C564	N-N882-C564_7233-29920	7233	29920	22687	33.923	18	90.21	9.79	22.22	72.22	5.56	0	No	Yes	852	284/284	100	0	1	284	284	22687	22404	284	--->	<---	22121	[ LEN=7 D1=0,CGACATG,D2=1]	IMPERFECT	551	YES
964	Rhodomonas lacustris	N-N882-C566	N-N882-C566_11370-50080	11370	50080	38710	46.414	43	74	26	27.91	32.56	39.53	0	No	Yes	315	201/234	85	13	1	243	243	38710	38473	238	--->	<---	38231	NA	NODETECT	77	YES
965	Rhodomonas lacustris	N-N882-C567	N-N882-C567_6969-28079	6969	28079	21110	33.586	17	88.87	11.13	23.53	70.59	5.88	0	No	Yes	713	243/244	99	1	1	245	245	21110	20867	244	--->	<---	20623	NA	NODETECT	862	YES
966	Rhodomonas lacustris	N-N882-C569	N-N882-C569_14479-36627	14479	36627	22148	36.157	19	92.44	7.56	15.79	73.68	10.53	0	No	Yes	1843	661/666	99	10	1	676	676	22148	21483	666	--->	<---	20808	NA	NODETECT	687	YES
967	Rhodomonas lacustris	N-N882-C57	N-N882-C57_1041450-1061878	1041450	1061878	20428	33.821	18	95.02	4.98	11.11	72.22	16.67	0	No	Yes	705	259/268	96	3	1	269	269	20428	20159	270	--->	<---	19891	[ LEN=6 D1=0,ATGTGG,D2=0]	PERFECT	940	YES
968	Rhodomonas lacustris	N-N882-C581	N-N882-C581_41842-64317	41842	64317	22475	34.696	16	91.61	8.39	18.75	81.25	0	0	No	Yes	779	261/262	99	0	1	262	262	22475	22214	262	--->	<---	21953	[ LEN=6 D1=0,GGTGAA,D2=0]	PERFECT	614	YES
969	Rhodomonas lacustris	N-N882-C582	N-N882-C582_15699-38433	15699	38433	22734	34.974	22	93.51	6.49	22.73	68.18	9.09	0	No	Yes	1253	459/484	94	2	1	486	486	22734	22251	484	--->	<---	21766	NA	NODETECT	542	NO
970	Rhodomonas lacustris	N-N882-C59	N-N882-C59_588-21980	588	21980	21392	33.456	21	87.71	12.29	19.05	71.43	9.52	0	No	Yes	435	149/152	98	0	1	152	152	21392	21241	152	--->	<---	21090	NA	NODETECT	820	YES
971	Rhodomonas lacustris	N-N882-C591	N-N882-C591_391-20207	391	20207	19816	32.302	16	91.18	8.82	18.75	81.25	0	0	No	Yes	221	107/120	89	4	1	122	122	19816	19695	122	--->	<---	19574	NA	NODETECT	988	YES
972	Rhodomonas lacustris	N-N882-C598	N-N882-C598_44602-60948	44602	60948	16346	33.39	24	87.8	12.2	12.5	66.67	20.83	0	No	Yes	413	199/224	88	7	1	227	227	16346	16119	228	--->	<---	15893	NA	NODETECT	1064	YES
973	Rhodomonas lacustris	N-N882-C6	N-N882-C6_2369180-2392881	2369180	2392881	23701	35.036	23	81.67	18.33	21.74	65.22	13.04	0	No	Yes	871	305/316	96	0	1	316	316	23701	23386	316	--->	<---	23071	[ LEN=6 D1=0,ACGACG,D2=0]	PERFECT	406	YES
974	Rhodomonas lacustris	N-N882-C6	N-N882-C6_809514-833182	809514	833182	23668	32.931	22	91.36	8.64	13.64	72.73	13.64	0	No	Yes	416	176/195	90	3	1	196	196	23668	23472	197	--->	<---	23277	[ LEN=6 D1=0,ATGAAG,D2=0]	PERFECT	410	YES
975	Rhodomonas lacustris	N-N882-C6	N-N882-C6_244173-264795	244173	264795	20622	34.968	19	85.21	14.79	10.53	73.68	15.79	0	No	Yes	834	298/301	99	4	1	303	303	20622	20320	303	--->	<---	20018	NA	NODETECT	920	YES
976	Rhodomonas lacustris	N-N882-C6	N-N882-C6_4113305-4142453	4113305	4142453	29148	38.085	25	81.11	18.89	16	68	8	8	No	Yes	366	126/129	97	0	1	129	129	29148	29020	129	--->	<---	28892	NA	NODETECT	176	YES
977	Rhodomonas lacustris	N-N882-C6	N-N882-C6_2820211-2841803	2820211	2841803	21592	34.916	18	95.2	4.8	22.22	61.11	16.67	0	No	Yes	1932	644/644	100	0	1	644	644	21592	20949	644	--->	<---	20306	NA	NODETECT	788	YES
978	Rhodomonas lacustris	N-N882-C6	N-N882-C6_3289253-3311529	3289253	3311529	22276	36.452	16	92.73	7.27	25	56.25	18.75	0	No	Yes	1772	736/752	97	31	1	754	754	22276	21496	781	--->	<---	20743	NA	NODETECT	660	YES
979	Rhodomonas lacustris	N-N882-C6	N-N882-C6_517724-540107	517724	540107	22383	34.347	23	89.33	10.67	34.78	60.87	4.35	0	No	Yes	2127	709/709	100	0	1	709	709	22383	21675	709	--->	<---	20967	NA	NODETECT	634	YES
980	Rhodomonas lacustris	N-N882-C6	N-N882-C6_436561-460378	436561	460378	23817	34.614	23	91.64	8.36	13.04	73.91	13.04	0	No	Yes	790	266/268	99	0	1	268	268	23817	23550	268	--->	<---	23283	NA	NODETECT	397	NO
981	Rhodomonas lacustris	N-N882-C60	N-N882-C60_319389-339013	319389	339013	19624	33.592	17	91.02	8.98	23.53	70.59	5.88	0	No	Yes	485	179/180	99	4	1	182	182	19624	19443	182	--->	<---	19262	[ LEN=6 D1=0,CACACA,D2=0]	PERFECT	1	YES
982	Rhodomonas lacustris	N-N882-C60	N-N882-C60_960784-982455	960784	982455	21671	30.539	22	94.96	5.04	9.09	90.91	0	0	No	Yes	1326	442/442	100	0	1	442	442	21671	21230	442	--->	<---	20789	[ LEN=6 D1=0,CGTAGT,D2=0]	PERFECT	776	NO
983	Rhodomonas lacustris	N-N882-C60	N-N882-C60_1495627-1518576	1495627	1518576	22949	33.418	22	92.66	7.34	22.73	63.64	13.64	0	No	Yes	1163	421/437	96	3	1	438	438	22949	22511	439	--->	<---	22074	NA	NODETECT	501	NO
984	Rhodomonas lacustris	N-N882-C61	N-N882-C61_366803-387598	366803	387598	20795	45.511	24	53.09	46.91	29.17	37.5	29.17	4.17	No	Yes	294	114/126	90	0	1	126	126	20795	20670	126	--->	<---	20545	[ LEN=4 D1=0,TGAC,D2=0]	PERFECT	900	NO
985	Rhodomonas lacustris	N-N882-C610	N-N882-C610_39740-53174	39740	53174	13434	34.07	11	92.09	7.91	18.18	72.73	9.09	0	No	Yes	466	202/225	89	4	1	226	226	13434	13207	228	--->	<---	12982	NA	NODETECT	5	NO
986	Rhodomonas lacustris	N-N882-C613	N-N882-C613_15913-46301	15913	46301	30388	47.585	34	68.83	31.17	17.65	26.47	55.88	0	No	Yes	2085	959/1058	90	33	1	1090	1090	30388	29330	1059	--->	<---	28241	NA	NODETECT	139	NO
987	Rhodomonas lacustris	N-N882-C615	N-N882-C615_198-34072	198	34072	33874	40.426	39	76.8	23.2	23.08	41.03	35.9	0	No	Yes	257	159/190	83	8	1	195	195	33874	33682	193	--->	<---	33488	NA	NODETECT	105	YES
988	Rhodomonas lacustris	N-N882-C62	N-N882-C62_565244-588571	565244	588571	23327	35.941	19	78.4	21.6	10.53	68.42	21.05	0	No	Yes	2763	925/928	99	0	1	928	928	23327	22400	928	--->	<---	21473	[ LEN=7 D1=2,CAAAAAC,D2=0]	IMPERFECT	442	YES
989	Rhodomonas lacustris	N-N882-C62	N-N882-C62_427668-448256	427668	448256	20588	33.957	22	92.69	7.31	18.18	68.18	13.64	0	No	Yes	2190	730/730	100	0	1	730	730	20588	19859	730	--->	<---	19130	NA	NODETECT	38	YES
990	Rhodomonas lacustris	N-N882-C63	N-N882-C63_229647-249110	229647	249110	19463	34.45	18	92.37	7.63	5.56	83.33	5.56	5.56	No	Yes	198	162/177	91	19	1	182	182	19463	19273	191	--->	<---	19092	[ LEN=6 D1=0,CGTGAT,D2=0]	PERFECT	1006	YES
991	Rhodomonas lacustris	N-N882-C63	N-N882-C63_1237456-1258874	1237456	1258874	21418	36.166	31	82.22	17.78	19.35	54.84	25.81	0	No	Yes	2623	933/947	98	10	1	947	947	21418	20462	957	--->	<---	19516	NA	NODETECT	818	NO
992	Rhodomonas lacustris	N-N882-C63	N-N882-C63_306705-328252	306705	328252	21547	33.736	19	87.8	12.2	21.05	57.89	21.05	0	No	Yes	2001	667/667	100	0	1	667	667	21547	20881	667	--->	<---	20215	NA	NODETECT	801	YES
993	Rhodomonas lacustris	N-N882-C637	N-N882-C637_8829-29486	8829	29486	20657	33.582	21	86.96	13.04	14.29	66.67	19.05	0	No	Yes	635	237/241	98	5	1	242	242	20657	20413	245	--->	<---	20172	NA	NODETECT	914	NO
994	Rhodomonas lacustris	N-N882-C641	N-N882-C641_1235-16783	1235	16783	15548	35.239	20	90.98	9.02	20	70	10	0	No	Yes	469	199/225	88	2	1	226	226	15548	15323	226	--->	<---	15098	NA	NODETECT	1074	YES
995	Rhodomonas lacustris	N-N882-C643	N-N882-C643_0-20373	0	20373	20373	34.776	18	90.55	9.45	11.11	88.89	0	0	No	Yes	393	135/138	97	0	1	138	138	20373	20236	138	--->	<---	20099	NA	NODETECT	36	YES
996	Rhodomonas lacustris	N-N882-C648	N-N882-C648_2984-25350	2984	25350	22366	33.667	20	95.44	4.56	5	90	5	0	No	Yes	2016	672/672	100	0	1	672	672	22366	21695	672	--->	<---	21024	NA	NODETECT	3	YES
997	Rhodomonas lacustris	N-N882-C65	N-N882-C65_109358-124401	109358	124401	15043	33.943	18	89.67	10.33	22.22	50	27.78	0	No	Yes	477	199/229	86	0	1	229	229	15043	14815	229	--->	<---	14587	NA	NODETECT	1081	YES
998	Rhodomonas lacustris	N-N882-C65	N-N882-C65_1123449-1146153	1123449	1146153	22704	33.439	17	92.51	7.49	29.41	70.59	0	0	No	Yes	2046	682/682	100	0	1	682	682	22704	22023	682	--->	<---	21342	NA	NODETECT	548	NO
999	Rhodomonas lacustris	N-N882-C65	N-N882-C65_23566-47440	23566	47440	23874	35	28	91.04	8.96	10.71	64.29	17.86	7.14	No	Yes	3559	1197/1202	99	1	1	1202	1202	23874	22672	1203	--->	<---	21471	NA	NODETECT	395	YES
1000	Rhodomonas lacustris	N-N882-C651	N-N882-C651_1972-25268	1972	25268	23296	33.783	21	91.8	8.2	19.05	80.95	0	0	No	Yes	1207	413/421	98	0	1	421	421	23296	22876	421	--->	<---	22456	NA	NODETECT	446	YES
1001	Rhodomonas lacustris	N-N882-C66	N-N882-C66_1348171-1373856	1348171	1373856	25685	37.353	22	91.74	8.26	18.18	63.64	18.18	0	No	Yes	618	226/241	93	0	1	241	241	25685	25445	241	--->	<---	25205	[ LEN=4 D1=0,CTGC,D2=0]	PERFECT	314	YES
1002	Rhodomonas lacustris	N-N882-C66	N-N882-C66_124138-146807	124138	146807	22669	34.276	19	93.81	6.19	31.58	68.42	0	0	No	Yes	1897	667/681	97	4	1	684	684	22669	21988	682	--->	<---	21305	NA	NODETECT	556	YES
1003	Rhodomonas lacustris	N-N882-C67	N-N882-C67_764205-786326	764205	786326	22121	32.435	16	95.36	4.64	12.5	81.25	6.25	0	No	Yes	874	306/308	99	3	1	309	309	22121	21812	310	--->	<---	21504	[ LEN=6 D1=0,ACAAAC,D2=0]	PERFECT	694	YES
1004	Rhodomonas lacustris	N-N882-C67	N-N882-C67_1288271-1316473	1288271	1316473	28202	35.182	20	92.66	7.34	0	95	5	0	No	Yes	1455	485/485	100	0	1	485	485	28202	27718	485	--->	<---	27234	NA	NODETECT	222	YES
1005	Rhodomonas lacustris	N-N882-C67	N-N882-C67_1331549-1361811	1331549	1361811	30262	38.18	24	86.4	13.6	20.83	70.83	8.33	0	No	Yes	1476	584/596	97	19	1	601	601	30262	29653	610	--->	<---	29053	NA	NODETECT	142	NO
1006	Rhodomonas lacustris	N-N882-C68	N-N882-C68_892919-913593	892919	913593	20674	33.999	19	94.95	5.05	15.79	73.68	10.53	0	No	Yes	773	259/260	99	0	1	260	260	20674	20415	260	--->	<---	20156	[ LEN=6 D1=0,AGGCTG,D2=0]	PERFECT	912	YES
1007	Rhodomonas lacustris	N-N882-C68	N-N882-C68_1178798-1201040	1178798	1201040	22242	33.94	18	92.84	7.16	11.11	83.33	5.56	0	No	Yes	2120	708/709	99	0	1	709	709	22242	21534	709	--->	<---	20826	NA	NODETECT	665	YES
1008	Rhodomonas lacustris	N-N882-C68	N-N882-C68_32281-56081	32281	56081	23800	36.391	23	85.81	14.19	17.39	56.52	26.09	0	No	Yes	2073	691/691	100	0	1	691	691	23800	23110	691	--->	<---	22420	NA	NODETECT	399	YES
1009	Rhodomonas lacustris	N-N882-C69	N-N882-C69_868266-889472	868266	889472	21206	32.033	15	96.13	3.87	0	93.33	6.67	0	No	Yes	1043	353/354	99	1	1	354	354	21206	20852	355	--->	<---	20499	[ LEN=6 D1=0,TATAGC,D2=0]	PERFECT	847	YES
1010	Rhodomonas lacustris	N-N882-C69	N-N882-C69_3164-16574	3164	16574	13410	34.027	11	92.52	7.48	18.18	63.64	18.18	0	No	Yes	494	206/225	91	4	1	228	228	13410	13185	226	--->	<---	12958	NA	NODETECT	5	NO
1011	Rhodomonas lacustris	N-N882-C70	N-N882-C70_746250-762303	746250	762303	16053	43.693	23	52.46	47.54	17.39	26.09	52.17	4.35	No	Yes	1454	594/664	89	4	1	664	664	16053	15386	668	--->	<---	14723	NA	NODETECT	1066	NO
1012	Rhodomonas lacustris	N-N882-C70	N-N882-C70_12415-34873	12415	34873	22458	34.496	18	92.95	7.05	11.11	66.67	22.22	0	No	Yes	1805	663/691	95	6	1	693	693	22458	21764	695	--->	<---	21072	NA	NODETECT	619	YES
1013	Rhodomonas lacustris	N-N882-C702	N-N882-C702_617-14170	617	14170	13553	32.155	11	95.37	4.63	18.18	72.73	9.09	0	No	Yes	154	86/100	86	4	1	102	102	13553	13452	102	--->	<---	13351	NA	NODETECT	11	YES
1014	Rhodomonas lacustris	N-N882-C702	N-N882-C702_18008-31585	18008	31585	13577	32.393	12	91.86	8.14	16.67	75	8.33	0	No	Yes	181	91/114	79	0	1	114	114	13577	13464	114	--->	<---	13351	NA	NODETECT	11	YES
1015	Rhodomonas lacustris	N-N882-C704	N-N882-C704_1745-23488	1745	23488	21743	34.793	21	89.5	10.5	33.33	57.14	9.52	0	No	Yes	1776	592/592	100	0	1	592	592	21743	21152	592	--->	<---	20561	NA	NODETECT	761	NO
1016	Rhodomonas lacustris	N-N882-C72	N-N882-C72_985129-1006986	985129	1006986	21857	33.962	16	90.58	9.42	12.5	87.5	0	0	No	Yes	720	240/240	100	0	1	240	240	21857	21618	240	--->	<---	21379	[ LEN=6 D1=0,CCTGAC,D2=0]	PERFECT	745	YES
1017	Rhodomonas lacustris	N-N882-C72	N-N882-C72_1236714-1259901	1236714	1259901	23187	35.136	19	90.74	9.26	21.05	68.42	10.53	0	No	Yes	783	261/261	100	0	1	261	261	23187	22927	261	--->	<---	22667	[ LEN=6 D1=0,CTTCTT,D2=0]	PERFECT	464	YES
1018	Rhodomonas lacustris	N-N882-C72	N-N882-C72_1033182-1055013	1033182	1055013	21831	34.327	16	94.86	5.14	12.5	87.5	0	0	No	Yes	2052	684/684	100	0	1	684	684	21831	21148	684	--->	<---	20465	NA	NODETECT	747	YES
1019	Rhodomonas lacustris	N-N882-C72	N-N882-C72_791808-814122	791808	814122	22314	33.396	18	94.02	5.98	22.22	61.11	16.67	0	No	Yes	2032	696/704	98	2	1	706	706	22314	21611	704	--->	<---	20906	NA	NODETECT	640	NO
1020	Rhodomonas lacustris	N-N882-C72	N-N882-C72_475462-497944	475462	497944	22482	33.729	17	93.33	6.67	23.53	58.82	17.65	0	No	Yes	2278	766/768	99	1	1	768	768	22482	21714	769	--->	<---	20947	NA	NODETECT	611	YES
1021	Rhodomonas lacustris	N-N882-C72	N-N882-C72_644839-667435	644839	667435	22596	33.701	20	94.64	5.36	15	85	0	0	No	Yes	2018	674/675	99	0	1	675	675	22596	21922	675	--->	<---	21248	NA	NODETECT	570	NO
1022	Rhodomonas lacustris	N-N882-C72	N-N882-C72_145909-168631	145909	168631	22722	36.278	20	94	6	15	80	5	0	No	Yes	1853	691/704	98	14	1	716	716	22722	22017	706	--->	<---	21302	NA	NODETECT	543	YES
1023	Rhodomonas lacustris	N-N882-C72	N-N882-C72_41561-64771	41561	64771	23210	35.407	22	92.27	7.73	31.82	63.64	4.55	0	No	Yes	1411	485/490	98	2	1	492	492	23210	22721	490	--->	<---	22230	NA	NODETECT	460	YES
1024	Rhodomonas lacustris	N-N882-C73	N-N882-C73_577082-599636	577082	599636	22554	33.648	19	88.68	11.32	5.26	89.47	5.26	0	No	Yes	1042	358/360	99	2	1	360	360	22554	22193	362	--->	<---	21834	[ LEN=4 D1=0,ATGG,D2=0]	PERFECT	580	YES
1025	Rhodomonas lacustris	N-N882-C73	N-N882-C73_1065825-1085266	1065825	1085266	19441	32.313	17	93.87	6.13	17.65	82.35	0	0	No	Yes	578	202/203	99	2	1	204	204	19441	19238	204	--->	<---	19035	NA	NODETECT	1008	YES
1026	Rhodomonas lacustris	N-N882-C732	N-N882-C732_3584-24265	3584	24265	20681	32.552	17	94.45	5.55	11.76	88.24	0	0	No	Yes	385	159/170	93	4	1	171	171	20681	20509	173	--->	<---	20339	NA	NODETECT	910	YES
1027	Rhodomonas lacustris	N-N882-C74	N-N882-C74_833246-849642	833246	849642	16396	35.692	15	96.76	3.24	20	60	20	0	No	Yes	340	184/210	87	9	1	211	211	16396	16179	218	--->	<---	15969	NA	NODETECT	1062	YES
1028	Rhodomonas lacustris	N-N882-C74	N-N882-C74_1203997-1227094	1203997	1227094	23097	36.113	18	89.24	10.76	22.22	61.11	16.67	0	No	Yes	1052	556/620	89	30	1	635	635	23097	22463	635	--->	<---	21829	NA	NODETECT	479	YES
1029	Rhodomonas lacustris	N-N882-C745	N-N882-C745_822-20863	822	20863	20041	36.5	20	92.27	7.73	10	80	5	5	No	Yes	474	158/158	100	0	1	158	158	20041	19884	158	--->	<---	19727	NA	NODETECT	973	YES
1030	Rhodomonas lacustris	N-N882-C749	N-N882-C749_2532-21928	2532	21928	19396	34.528	17	90.99	9.01	11.76	88.24	0	0	No	Yes	414	138/138	100	0	1	138	138	19396	19259	138	--->	<---	19122	NA	NODETECT	1011	YES
1031	Rhodomonas lacustris	N-N882-C75	N-N882-C75_994258-1016543	994258	1016543	22285	33.982	17	91.37	8.63	5.88	82.35	11.76	0	No	Yes	711	237/237	100	0	1	237	237	22285	22049	237	--->	<---	21813	[ LEN=6 D1=0,TGTATC,D2=0]	PERFECT	654	YES
1032	Rhodomonas lacustris	N-N882-C75	N-N882-C75_723572-744762	723572	744762	21190	33.653	19	87.92	12.08	21.05	73.68	5.26	0	No	Yes	643	221/226	97	0	1	226	226	21190	20965	226	--->	<---	20740	NA	NODETECT	849	NO
1033	Rhodomonas lacustris	N-N882-C75	N-N882-C75_792592-815504	792592	815504	22912	33.485	19	93.91	6.09	10.53	78.95	10.53	0	No	Yes	2082	698/701	99	0	1	701	701	22912	22212	701	--->	<---	21512	NA	NODETECT	511	NO
1034	Rhodomonas lacustris	N-N882-C759	N-N882-C759_361-14934	361	14934	14573	35.017	16	96.04	3.96	12.5	81.25	6.25	0	No	Yes	465	211/241	87	4	1	244	244	14573	14332	242	--->	<---	14089	NA	NODETECT	1087	YES
1035	Rhodomonas lacustris	N-N882-C76	N-N882-C76_1238218-1261044	1238218	1261044	22826	35.53	17	94.74	5.26	23.53	64.71	11.76	0	No	Yes	1931	645/646	99	0	1	646	646	22826	22181	646	--->	<---	21536	NA	NODETECT	526	YES
1036	Rhodomonas lacustris	N-N882-C77	N-N882-C77_298326-321800	298326	321800	23474	35.086	24	93.28	6.72	20.83	58.33	20.83	0	No	Yes	1916	640/641	99	0	1	641	641	23474	22834	641	--->	<---	22194	NA	NODETECT	425	YES
1037	Rhodomonas lacustris	N-N882-C77	N-N882-C77_836691-862125	836691	862125	25434	36.62	20	85.75	14.25	40	60	0	0	No	Yes	2437	875/913	95	3	1	914	914	25434	24520	915	--->	<---	23607	NA	NODETECT	319	YES
1038	Rhodomonas lacustris	N-N882-C78	N-N882-C78_955044-976581	955044	976581	21537	32.108	15	94.88	5.12	13.33	80	6.67	0	No	Yes	747	273/288	94	1	1	289	289	21537	21250	288	--->	<---	20962	[ LEN=4 D1=0,GGAA,D2=0]	PERFECT	803	YES
1039	Rhodomonas lacustris	N-N882-C78	N-N882-C78_543492-565359	543492	565359	21867	33.397	17	95.21	4.79	23.53	58.82	17.65	0	No	Yes	1681	563/565	99	0	1	565	565	21867	21303	565	--->	<---	20739	NA	NODETECT	741	NO
1040	Rhodomonas lacustris	N-N882-C78	N-N882-C78_353602-376558	353602	376558	22956	36.884	18	88.89	11.11	27.78	44.44	27.78	0	No	Yes	1940	728/738	98	17	1	754	754	22956	22218	739	--->	<---	21465	NA	NODETECT	500	NO
1041	Rhodomonas lacustris	N-N882-C79	N-N882-C79_111988-134440	111988	134440	22452	30.777	21	94.92	5.08	9.52	90.48	0	0	No	Yes	1717	579/584	99	0	1	584	584	22452	21869	584	--->	<---	21286	[ LEN=6 D1=0,AACTTA,D2=0]	PERFECT	620	NO
1042	Rhodomonas lacustris	N-N882-C79	N-N882-C79_1305942-1326133	1305942	1326133	20191	33.604	15	90.79	9.21	20	73.33	6.67	0	No	Yes	726	242/242	100	0	1	242	242	20191	19950	242	--->	<---	19709	NA	NODETECT	965	YES
1043	Rhodomonas lacustris	N-N882-C79	N-N882-C79_1245065-1267189	1245065	1267189	22124	33.249	17	94.14	5.86	17.65	64.71	17.65	0	No	Yes	1959	653/653	100	0	1	653	653	22124	21472	653	--->	<---	20820	NA	NODETECT	693	YES
1044	Rhodomonas lacustris	N-N882-C8	N-N882-C8_2240512-2263727	2240512	2263727	23215	34.297	19	89.06	10.94	21.05	68.42	10.53	0	No	Yes	6941	2315/2316	99	0	1	2316	2316	23215	20900	2316	--->	<---	18585	[ LEN=7 D1=5,GGGTGTG,D2=0]	IMPERFECT	459	YES
1045	Rhodomonas lacustris	N-N882-C8	N-N882-C8_3081704-3101690	3081704	3101690	19986	34.879	15	89.82	10.18	13.33	80	6.67	0	No	Yes	720	240/240	100	0	1	240	240	19986	19747	240	--->	<---	19508	[ LEN=6 D1=0,ATTAGC,D2=0]	PERFECT	976	YES
1046	Rhodomonas lacustris	N-N882-C8	N-N882-C8_1331925-1352251	1331925	1352251	20326	34.527	17	92.74	7.26	5.88	94.12	0	0	No	Yes	1169	403/413	97	0	1	413	413	20326	19914	413	--->	<---	19502	[ LEN=6 D1=0,CACCTC,D2=0]	PERFECT	953	YES
1047	Rhodomonas lacustris	N-N882-C8	N-N882-C8_122414-145689	122414	145689	23275	33.246	24	90.8	9.2	16.67	79.17	4.17	0	No	Yes	1029	343/343	100	0	1	343	343	23275	22933	343	--->	<---	22591	[ LEN=6 D1=0,GCTGTT,D2=0]	PERFECT	450	YES
1048	Rhodomonas lacustris	N-N882-C8	N-N882-C8_3006581-3028756	3006581	3028756	22175	36.46	15	89.79	10.21	20	60	20	0	No	Yes	2061	695/701	99	0	1	701	701	22175	21475	701	--->	<---	20775	NA	NODETECT	679	YES
1049	Rhodomonas lacustris	N-N882-C8	N-N882-C8_3718712-3733951	3718712	3733951	15239	36.072	14	97.03	2.97	7.14	71.43	21.43	0	No	Yes	287	189/217	87	14	1	221	221	15239	15013	227	--->	<---	14793	NA	NODETECT	1079	YES
1050	Rhodomonas lacustris	N-N882-C80	N-N882-C80_763963-785236	763963	785236	21273	33.296	21	87.35	12.65	4.76	90.48	4.76	0	No	Yes	735	261/270	96	1	1	270	270	21273	21003	271	--->	<---	20734	[ LEN=6 D1=0,AACAGG,D2=0]	PERFECT	831	YES
1051	Rhodomonas lacustris	N-N882-C80	N-N882-C80_172266-194042	172266	194042	21776	35.631	19	92.17	7.83	10.53	68.42	21.05	0	No	Yes	681	255/273	93	1	1	273	273	21776	21503	274	--->	<---	21231	NA	NODETECT	755	YES
1052	Rhodomonas lacustris	N-N882-C81	N-N882-C81_958384-980350	958384	980350	21966	32.901	24	88.53	11.47	20.83	62.5	16.67	0	No	Yes	797	271/275	98	0	1	275	275	21966	21692	275	--->	<---	21418	[ LEN=6 D1=0,TGTGAC,D2=0]	PERFECT	718	NO
1053	Rhodomonas lacustris	N-N882-C81	N-N882-C81_1048247-1080124	1048247	1080124	31877	37.5	33	87.36	12.64	9.09	69.7	15.15	6.06	No	Yes	700	372/467	79	3	1	470	470	31877	31411	467	--->	<---	30942	NA	NODETECT	123	YES
1054	Rhodomonas lacustris	N-N882-C82	N-N882-C82_1232758-1255724	1232758	1255724	22966	34.978	19	91.74	8.26	36.84	52.63	10.53	0	No	Yes	2137	715/717	99	0	1	717	717	22966	22250	717	--->	<---	21534	NA	NODETECT	498	NO
1055	Rhodomonas lacustris	N-N882-C83	N-N882-C83_1199657-1220319	1199657	1220319	20662	34.861	17	92.09	7.91	5.88	94.12	0	0	No	Yes	474	178/181	98	4	1	183	183	20662	20480	183	--->	<---	20298	NA	NODETECT	36	YES
1056	Rhodomonas lacustris	N-N882-C83	N-N882-C83_275319-297833	275319	297833	22514	35.689	22	88.25	11.75	22.73	54.55	22.73	0	No	Yes	2679	905/911	99	1	1	912	912	22514	21604	911	--->	<---	20693	NA	NODETECT	598	NO
1057	Rhodomonas lacustris	N-N882-C83	N-N882-C83_132691-147935	132691	147935	15244	44.017	19	68.27	31.73	26.32	31.58	42.11	0	No	Yes	251	181/239	75	5	1	242	242	15244	15004	241	--->	<---	14763	NA	NODETECT	1078	NO
1058	Rhodomonas lacustris	N-N882-C84	N-N882-C84_652652-682541	652652	682541	29889	38.492	19	95.02	4.98	21.05	78.95	0	0	No	Yes	777	259/259	100	0	1	259	259	29889	29631	259	--->	<---	29373	[ LEN=6 D1=0,ACCTCC,D2=0]	PERFECT	148	NO
1059	Rhodomonas lacustris	N-N882-C84	N-N882-C84_536319-558592	536319	558592	22273	31.918	20	92.34	7.66	10	90	0	0	No	Yes	1744	588/590	99	1	1	590	590	22273	21683	591	--->	<---	21094	[ LEN=6 D1=0,GGGGGG,D2=0]	PERFECT	661	YES
1060	Rhodomonas lacustris	N-N882-C84	N-N882-C84_61720-81684	61720	81684	19964	45.317	12	92.2	7.8	0	50	33.33	16.67	No	Yes	2192	1476/1930	76	35	1	1941	1941	19964	18011	1954	--->	<---	16071	NA	NODETECT	980	YES
1061	Rhodomonas lacustris	N-N882-C84	N-N882-C84_476869-498014	476869	498014	21145	31.946	17	95.52	4.48	0	100	0	0	No	Yes	846	282/282	100	0	1	282	282	21145	20864	282	--->	<---	20583	NA	NODETECT	857	YES
1062	Rhodomonas lacustris	N-N882-C84	N-N882-C84_8785-30936	8785	30936	22151	33.89	21	90.28	9.72	23.81	57.14	19.05	0	No	Yes	1977	659/659	100	0	1	659	659	22151	21493	659	--->	<---	20835	NA	NODETECT	685	NO
1063	Rhodomonas lacustris	N-N882-C85	N-N882-C85_1034381-1063157	1034381	1063157	28776	36.652	23	90.42	9.58	8.7	82.61	8.7	0	No	Yes	708	236/236	100	0	1	236	236	28776	28541	236	--->	<---	28306	[ LEN=4 D1=0,TAAG,D2=0]	PERFECT	194	YES
1064	Rhodomonas lacustris	N-N882-C85	N-N882-C85_285404-308297	285404	308297	22893	34.404	22	92.14	7.86	9.09	81.82	9.09	0	No	Yes	692	236/237	99	1	1	238	238	22893	22657	237	--->	<---	22420	[ LEN=6 D1=0,CACGGT,D2=0]	PERFECT	514	YES
1065	Rhodomonas lacustris	N-N882-C85	N-N882-C85_208858-231520	208858	231520	22662	31.82	20	95.53	4.47	10	90	0	0	No	Yes	434	258/262	98	27	1	289	289	22662	22401	262	--->	<---	22113	[ LEN=6 D1=0,GGACCT,D2=0]	PERFECT	557	YES
1066	Rhodomonas lacustris	N-N882-C85	N-N882-C85_982402-1005912	982402	1005912	23510	32.863	21	90.26	9.74	14.29	66.67	19.05	0	No	Yes	1583	529/530	99	0	1	530	530	23510	22981	530	--->	<---	22452	NA	NODETECT	421	YES
1067	Rhodomonas lacustris	N-N882-C86	N-N882-C86_289552-302805	289552	302805	13253	34.46	14	93.1	6.9	21.43	64.29	14.29	0	No	Yes	342	138/153	90	1	1	153	153	13253	13100	154	--->	<---	12948	NA	NODETECT	7	YES
1068	Rhodomonas lacustris	N-N882-C86	N-N882-C86_899987-922401	899987	922401	22414	34.072	17	93.65	6.35	23.53	58.82	17.65	0	No	Yes	2011	685/693	98	1	1	694	694	22414	21722	693	--->	<---	21029	NA	NODETECT	629	NO
1069	Rhodomonas lacustris	N-N882-C87	N-N882-C87_203219-225593	203219	225593	22374	31.157	21	95.81	4.19	4.76	95.24	0	0	No	Yes	765	255/255	100	0	1	255	255	22374	22120	255	--->	<---	21866	[ LEN=6 D1=0,CTGCTT,D2=0]	PERFECT	635	NO
1070	Rhodomonas lacustris	N-N882-C87	N-N882-C87_924094-944184	924094	944184	20090	34.968	12	95.76	4.24	8.33	91.67	0	0	No	Yes	726	242/242	100	0	1	242	242	20090	19849	242	--->	<---	19608	[ LEN=6 D1=0,TCGGGG,D2=0]	PERFECT	970	YES
1071	Rhodomonas lacustris	N-N882-C87	N-N882-C87_865351-884323	865351	884323	18972	34.192	18	89.27	10.73	5.56	88.89	5.56	0	No	Yes	715	241/243	99	0	1	243	243	18972	18730	243	--->	<---	18488	NA	NODETECT	1023	YES
1072	Rhodomonas lacustris	N-N882-C88	N-N882-C88_191864-233364	191864	233364	41500	34.699	33	88.81	11.19	12.12	72.73	15.15	0	No	Yes	2963	989/990	99	0	1	990	990	41500	40511	990	--->	<---	39522	NA	NODETECT	2	YES
1073	Rhodomonas lacustris	N-N882-C88	N-N882-C88_28830-52140	28830	52140	23310	36.233	20	89.34	10.66	35	55	10	0	No	Yes	2137	739/741	99	6	1	743	743	23310	22566	745	--->	<---	21824	NA	NODETECT	17	NO
1074	Rhodomonas lacustris	N-N882-C90	N-N882-C90_455700-477094	455700	477094	21394	31.813	16	95.27	4.73	6.25	87.5	6.25	0	No	Yes	756	252/252	100	0	1	252	252	21394	21143	252	--->	<---	20892	[ LEN=6 D1=0,TTCATT,D2=0]	PERFECT	819	YES
1075	Rhodomonas lacustris	N-N882-C90	N-N882-C90_771234-785576	771234	785576	14342	39.346	13	87.45	12.55	15.38	61.54	23.08	0	No	Yes	912	452/521	86	14	1	527	527	14342	13814	529	--->	<---	13288	NA	NODETECT	1090	YES
1076	Rhodomonas lacustris	N-N882-C91	N-N882-C91_925344-947623	925344	947623	22279	33.776	18	93.98	6.02	16.67	55.56	27.78	0	No	Yes	2183	729/730	99	0	1	730	730	22279	21550	730	--->	<---	20821	NA	NODETECT	658	NO
1077	Rhodomonas lacustris	N-N882-C91	N-N882-C91_1164890-1187359	1164890	1187359	22469	33.771	18	90.08	9.92	16.67	77.78	5.56	0	No	Yes	692	236/237	99	1	1	238	238	22469	22233	237	--->	<---	21996	NA	NODETECT	616	YES
1078	Rhodomonas lacustris	N-N882-C92	N-N882-C92_900895-924401	900895	924401	23506	33.328	16	92.29	7.71	18.75	81.25	0	0	No	Yes	423	169/181	93	3	1	182	182	23506	23324	183	--->	<---	23143	[ LEN=4 D1=0,CAAC,D2=0]	PERFECT	423	YES
1079	Rhodomonas lacustris	N-N882-C92	N-N882-C92_1001727-1023358	1001727	1023358	21631	35.232	17	88.86	11.14	23.53	52.94	23.53	0	No	Yes	707	237/238	99	0	1	238	238	21631	21394	238	--->	<---	21157	[ LEN=6 D1=0,AGCTCC,D2=0]	PERFECT	784	NO
1080	Rhodomonas lacustris	N-N882-C92	N-N882-C92_1114403-1137470	1114403	1137470	23067	36.416	19	94.36	5.64	15.79	57.89	26.32	0	No	Yes	2361	787/787	100	0	1	787	787	23067	22281	787	--->	<---	21495	NA	NODETECT	480	YES
1081	Rhodomonas lacustris	N-N882-C93	N-N882-C93_100158-121178	100158	121178	21020	33.116	18	88.19	11.81	16.67	77.78	5.56	0	No	Yes	723	241/241	100	0	1	241	241	21020	20780	241	--->	<---	20540	[ LEN=6 D1=0,AGCAAG,D2=0]	PERFECT	873	YES
1082	Rhodomonas lacustris	N-N882-C93	N-N882-C93_1061081-1070279	1061081	1070279	9198	39.465	7	94.55	5.45	57.14	42.86	0	0	No	Yes	751	329/364	90	8	1	364	364	9198	8827	372	--->	<---	8464	NA	NODETECT	1128	YES
1083	Rhodomonas lacustris	N-N882-C94	N-N882-C94_466064-488355	466064	488355	22291	34.588	18	92.54	7.46	27.78	61.11	11.11	0	No	Yes	2200	740/742	99	1	1	743	743	22291	21550	742	--->	<---	20808	NA	NODETECT	647	YES
1084	Rhodomonas lacustris	N-N882-C94	N-N882-C94_1102726-1149313	1102726	1149313	46587	44.508	31	93.76	6.24	0	54.84	38.71	6.45	No	Yes	178	314/484	64	7	1	489	489	46587	46102	486	--->	<---	45614	NA	NODETECT	54	YES
1085	Rhodomonas lacustris	N-N882-C95	N-N882-C95_1138794-1161952	1138794	1161952	23158	33.595	18	88.57	11.43	33.33	61.11	5.56	0	No	Yes	1715	613/614	99	10	1	615	615	23158	22536	623	--->	<---	21922	[ LEN=4 D1=0,ACCC,D2=0]	PERFECT	18	YES
1086	Rhodomonas lacustris	N-N882-C96	N-N882-C96_131265-152550	131265	152550	21285	35.302	17	88.02	11.98	11.76	70.59	5.88	11.76	No	Yes	957	319/319	100	0	1	319	319	21285	20967	319	--->	<---	20649	[ LEN=6 D1=0,AGGGTA,D2=0]	PERFECT	8	YES
1087	Rhodomonas lacustris	N-N882-C96	N-N882-C96_1040783-1063072	1040783	1063072	22289	33.021	18	90.27	9.73	16.67	77.78	5.56	0	No	Yes	1065	359/359	100	1	1	359	359	22289	21930	360	--->	<---	21572	[ LEN=6 D1=0,ATCACC,D2=0]	PERFECT	651	YES
1088	Rhodomonas lacustris	N-N882-C97	N-N882-C97_847658-868175	847658	868175	20517	35.263	17	86.04	13.96	5.88	82.35	11.76	0	No	Yes	759	253/253	100	0	1	253	253	20517	20265	253	--->	<---	20013	[ LEN=6 D1=0,TCCCTC,D2=0]	PERFECT	932	YES
1089	Rhodomonas lacustris	N-N882-C99	N-N882-C99_1000750-1020387	1000750	1020387	19637	30.774	21	93.59	6.41	0	90.48	9.52	0	No	Yes	840	280/280	100	0	1	280	280	19637	19358	280	--->	<---	19079	[ LEN=4 D1=0,AAGG,D2=0]	PERFECT	997	NO
1090	Rhodomonas lacustris	N-N882-C99	N-N882-C99_496872-518751	496872	518751	21879	33.777	21	88.13	11.87	19.05	71.43	9.52	0	No	Yes	584	212/225	94	0	1	225	225	21879	21655	225	--->	<---	21431	NA	NODETECT	740	YES
1091	Rhodomonas lacustris	N-N882-C99	N-N882-C99_535781-557974	535781	557974	22193	34.596	19	90.17	9.83	15.79	73.68	10.53	0	No	Yes	1945	671/685	97	1	1	685	685	22193	21508	686	--->	<---	20824	NA	NODETECT	677	YES
1092	Rhodomonas lacustris	N-N882-C99	N-N882-C99_201783-224770	201783	224770	22987	33.61	21	88.77	11.23	19.05	71.43	9.52	0	No	Yes	2148	716/716	100	0	1	716	716	22987	22272	716	--->	<---	21557	NA	NODETECT	495	YES
1093	Storeatula	N-K1488-C1088	N-K1488-C1088_61164-90166	61164	90166	29002	30.432	30	92.24	7.76	20	53.33	26.67	0	No	Yes	1677	559/559	100	0	1	559	559	29002	28444	559	--->	<---	27886	NA	NODETECT	183	YES
1094	Storeatula	N-K1488-C110	N-K1488-C110_433839-458570	433839	458570	24731	32.449	23	94.31	5.69	13.04	69.57	17.39	0	No	Yes	620	216/217	99	2	1	218	218	24731	24514	218	--->	<---	24297	NA	NODETECT	345	YES
1095	Storeatula	N-K1488-C1138	N-K1488-C1138_68939-103213	68939	103213	34274	38.723	29	88.53	11.47	20.69	55.17	24.14	0	No	Yes	697	235/237	99	0	1	237	237	34274	34038	237	--->	<---	33802	NA	NODETECT	100	YES
1096	Storeatula	N-K1488-C1139	N-K1488-C1139_38989-77647	38989	77647	38658	36.298	31	86.22	13.78	22.58	54.84	22.58	0	No	Yes	2856	960/960	100	2	1	962	962	38658	37699	960	--->	<---	36738	NA	NODETECT	79	NO
1097	Storeatula	N-K1488-C1154	N-K1488-C1154_76374-105917	76374	105917	29543	30.863	24	93.17	6.83	20.83	66.67	12.5	0	No	Yes	1580	532/533	99	1	1	534	534	29543	29011	533	--->	<---	28478	NA	NODETECT	158	YES
1098	Storeatula	N-K1488-C1156	N-K1488-C1156_65612-97128	65612	97128	31516	37.092	28	83.65	16.35	7.14	53.57	39.29	0	No	Yes	722	250/251	99	2	1	251	251	31516	31264	253	--->	<---	31014	NA	NODETECT	125	YES
1099	Storeatula	N-K1488-C1186	N-K1488-C1186_13524-42452	13524	42452	28928	30.98	27	92.16	7.84	25.93	48.15	25.93	0	No	Yes	1715	573/574	99	0	1	574	574	28928	28355	574	--->	<---	27782	NA	NODETECT	188	NO
1100	Storeatula	N-K1488-C1282	N-K1488-C1282_63239-73679	63239	73679	10440	29.646	14	84.51	15.49	21.43	57.14	7.14	14.29	No	Yes	2633	1087/1238	87	2	1	1240	1240	10440	9203	1238	--->	<---	7964	NA	NODETECT	1125	YES
1101	Storeatula	N-K1488-C1290	N-K1488-C1290_6746-37538	6746	37538	30792	31.112	25	88.88	11.12	16	68	16	0	No	Yes	1030	350/355	98	0	1	355	355	30792	30438	355	--->	<---	30084	NA	NODETECT	133	YES
1102	Storeatula	N-K1488-C13	N-K1488-C13_155283-210407	155283	210407	55124	40.87	59	78.02	21.98	28.81	47.46	23.73	0	No	Yes	499	221/244	90	6	1	247	247	55124	54878	247	--->	<---	54632	NA	NODETECT	48	NO
1103	Storeatula	N-K1488-C1316	N-K1488-C1316_75526-103414	75526	103414	27888	27.51	22	96.12	3.88	9.09	86.36	4.55	0	No	Yes	3051	1017/1017	100	0	1	1017	1017	27888	26872	1017	--->	<---	25856	NA	NODETECT	235	YES
1104	Storeatula	N-K1488-C1316	N-K1488-C1316_20444-50303	20444	50303	29859	31.401	32	91.36	8.64	21.88	65.62	12.5	0	No	Yes	1669	739/774	95	34	1	777	777	29859	29055	805	--->	<---	28279	NA	NODETECT	150	YES
1105	Storeatula	N-K1488-C1344	N-K1488-C1344_41291-69576	41291	69576	28285	30.32	21	94.47	5.53	19.05	57.14	23.81	0	No	Yes	603	201/201	100	0	1	201	201	28285	28085	201	--->	<---	27885	NA	NODETECT	217	YES
1106	Storeatula	N-K1488-C139	N-K1488-C139_145361-175812	145361	175812	30451	32.301	26	91.49	8.51	11.54	57.69	30.77	0	No	Yes	1056	356/359	99	0	1	359	359	30451	30093	359	--->	<---	29735	NA	NODETECT	136	YES
1107	Storeatula	N-K1488-C1418	N-K1488-C1418_5990-38425	5990	38425	32435	33.208	27	89.55	10.45	18.52	62.96	18.52	0	No	Yes	1591	533/535	99	0	1	535	535	32435	31901	535	--->	<---	31367	NA	NODETECT	116	YES
1108	Storeatula	N-K1488-C1436	N-K1488-C1436_24530-51144	24530	51144	26614	30.127	26	94.95	5.05	19.23	53.85	26.92	0	No	Yes	340	116/118	98	0	1	118	118	26614	26497	118	--->	<---	26380	NA	NODETECT	279	YES
1109	Storeatula	N-K1488-C1440	N-K1488-C1440_49056-74450	49056	74450	25394	29.515	23	97	3	4.35	78.26	17.39	0	No	Yes	2559	853/853	100	0	1	853	853	25394	24542	853	--->	<---	23690	NA	NODETECT	321	YES
1110	Storeatula	N-K1488-C1471	N-K1488-C1471_73022-98398	73022	98398	25376	32.156	27	95.99	4.01	14.81	66.67	14.81	3.7	No	Yes	716	240/241	99	0	1	241	241	25376	25136	241	--->	<---	24896	NA	NODETECT	323	YES
1111	Storeatula	N-K1488-C1474	N-K1488-C1474_105858-132962	105858	132962	27104	27.959	26	91.5	8.5	11.54	65.38	23.08	0	No	Yes	1484	516/520	99	4	1	520	520	27104	26581	524	--->	<---	26062	NA	NODETECT	263	YES
1112	Storeatula	N-K1488-C1476	N-K1488-C1476_111359-136544	111359	136544	25185	32.416	24	95.66	4.34	12.5	83.33	4.17	0	No	Yes	504	168/168	100	0	1	168	168	25185	25018	168	--->	<---	24851	NA	NODETECT	330	YES
1113	Storeatula	N-K1488-C15	N-K1488-C15_271058-319388	271058	319388	48330	57.002	39	68.3	31.7	30.77	10.26	58.97	0	No	Yes	374	274/359	76	9	1	361	361	48330	47965	366	--->	<---	47605	NA	NODETECT	52	NO
1114	Storeatula	N-K1488-C1559	N-K1488-C1559_79813-103824	79813	103824	24011	29.82	19	96.75	3.25	21.05	52.63	26.32	0	No	Yes	1050	350/350	100	0	1	350	350	24011	23662	350	--->	<---	23313	NA	NODETECT	384	YES
1115	Storeatula	N-K1488-C1562	N-K1488-C1562_13283-56970	13283	56970	43687	48.554	41	63.46	36.54	19.51	34.15	46.34	0	No	Yes	247	109/129	84	0	1	129	129	43687	43559	129	--->	<---	43431	NA	NODETECT	63	YES
1116	Storeatula	N-K1488-C1576	N-K1488-C1576_15363-53005	15363	53005	37642	37.724	32	86.2	13.8	31.25	53.12	15.62	0	No	Yes	628	284/337	84	1	1	337	337	37642	37305	338	--->	<---	36969	NA	NODETECT	83	YES
1117	Storeatula	N-K1488-C1578	N-K1488-C1578_70125-80724	70125	80724	10599	31.144	9	97.89	2.11	11.11	66.67	0	22.22	No	Yes	1702	682/732	93	12	1	744	744	10599	9868	732	--->	<---	9125	NA	NODETECT	1124	YES
1118	Storeatula	N-K1488-C158	N-K1488-C158_180590-210173	180590	210173	29583	30.474	30	91.9	8.1	26.67	63.33	10	0	No	Yes	1716	572/572	100	0	1	572	572	29583	29012	572	--->	<---	28441	NA	NODETECT	155	YES
1119	Storeatula	N-K1488-C1585	N-K1488-C1585_103613-128896	103613	128896	25283	29.759	21	94.72	5.28	23.81	57.14	19.05	0	No	Yes	2096	700/701	99	0	1	701	701	25283	24583	701	--->	<---	23883	NA	NODETECT	325	YES
1120	Storeatula	N-K1488-C1596	N-K1488-C1596_8152-32132	8152	32132	23980	32.59	22	93.83	6.17	13.64	59.09	27.27	0	No	Yes	690	230/230	100	0	1	230	230	23980	23751	230	--->	<---	23522	NA	NODETECT	386	YES
1121	Storeatula	N-K1488-C1604	N-K1488-C1604_13378-48754	13378	48754	35376	35.976	28	88.54	11.46	25	60.71	14.29	0	No	Yes	2993	1035/1036	99	9	1	1036	1036	35376	34332	1045	--->	<---	33297	NA	NODETECT	90	YES
1122	Storeatula	N-K1488-C1620	N-K1488-C1620_54750-76492	54750	76492	21742	28.387	24	96.62	3.38	12.5	87.5	0	0	No	Yes	449	175/188	93	2	1	190	190	21742	21555	188	--->	<---	21366	NA	NODETECT	762	NO
1123	Storeatula	N-K1488-C1624	N-K1488-C1624_14248-43157	14248	43157	28909	30.485	37	90.38	9.62	24.32	51.35	24.32	0	No	Yes	1671	557/557	100	0	1	557	557	28909	28353	557	--->	<---	27797	[ LEN=5 D1=0,CCCTC,D2=0]	PERFECT	190	YES
1124	Storeatula	N-K1488-C1743	N-K1488-C1743_55155-83808	55155	83808	28653	31.456	30	89.7	10.3	16.67	63.33	20	0	No	Yes	1296	432/432	100	0	1	432	432	28653	28222	432	--->	<---	27791	NA	NODETECT	196	YES
1125	Storeatula	N-K1488-C1744	N-K1488-C1744_43044-67787	43044	67787	24743	32.454	29	89.96	10.04	13.79	68.97	17.24	0	No	Yes	665	227/228	99	1	1	229	229	24743	24516	228	--->	<---	24288	NA	NODETECT	344	YES
1126	Storeatula	N-K1488-C1761	N-K1488-C1761_62107-91573	62107	91573	29466	31.684	23	94.75	5.25	21.74	52.17	26.09	0	No	Yes	1223	413/417	99	0	1	417	417	29466	29050	417	--->	<---	28634	NA	NODETECT	161	NO
1127	Storeatula	N-K1488-C179	N-K1488-C179_11379-46585	11379	46585	35206	35.906	24	90.42	9.58	16.67	62.5	20.83	0	No	Yes	1605	535/535	100	0	1	535	535	35206	34672	535	--->	<---	34138	NA	NODETECT	91	YES
1128	Storeatula	N-K1488-C18	N-K1488-C18_159370-193948	159370	193948	34578	36.422	35	87.28	12.72	17.14	60	22.86	0	No	Yes	720	240/240	100	0	1	240	240	34578	34339	240	--->	<---	34100	NA	NODETECT	95	YES
1129	Storeatula	N-K1488-C1818	N-K1488-C1818_15308-40591	15308	40591	25283	32.188	25	94.07	5.93	12	64	24	0	No	Yes	637	227/235	96	1	1	236	236	25283	25049	235	--->	<---	24814	NA	NODETECT	326	YES
1130	Storeatula	N-K1488-C1896	N-K1488-C1896_19006-43447	19006	43447	24441	32.576	29	93.89	6.11	10.34	72.41	17.24	0	No	Yes	592	204/206	99	1	1	206	206	24441	24235	207	--->	<---	24030	NA	NODETECT	356	NO
1131	Storeatula	N-K1488-C1939	N-K1488-C1939_51658-92493	51658	92493	40835	56.322	43	61.89	38.11	25.58	11.63	62.79	0	No	Yes	235	209/277	75	10	1	281	281	40835	40553	283	--->	<---	40273	NA	NODETECT	72	NO
1132	Storeatula	N-K1488-C1971	N-K1488-C1971_436-25317	436	25317	24881	27.567	28	94.34	5.66	21.43	67.86	10.71	0	No	Yes	1794	606/612	99	0	1	612	612	24881	24270	612	--->	<---	23659	NA	NODETECT	340	YES
1133	Storeatula	N-K1488-C1973	N-K1488-C1973_79831-104297	79831	104297	24466	32.543	21	95.37	4.63	9.52	66.67	23.81	0	No	Yes	657	219/219	100	0	1	219	219	24466	24248	219	--->	<---	24030	NA	NODETECT	355	YES
1134	Storeatula	N-K1488-C200	N-K1488-C200_51754-83933	51754	83933	32179	35.688	26	86.1	13.9	15.38	57.69	26.92	0	No	Yes	2842	970/984	98	1	1	984	984	32179	31195	985	--->	<---	30212	NA	NODETECT	119	YES
1135	Storeatula	N-K1488-C2012	N-K1488-C2012_70160-96079	70160	96079	25919	27.686	25	94.78	5.22	12	80	8	0	No	Yes	2745	939/951	98	2	1	953	953	25919	24969	951	--->	<---	24017	NA	NODETECT	307	YES
1136	Storeatula	N-K1488-C2052	N-K1488-C2052_17430-45133	17430	45133	27703	31.397	25	91.32	8.68	8	76	16	0	No	Yes	1284	428/428	100	0	1	428	428	27703	27276	428	--->	<---	26849	NA	NODETECT	240	YES
1137	Storeatula	N-K1488-C2113	N-K1488-C2113_54560-94263	54560	94263	39703	35.269	28	91.49	8.51	17.86	64.29	17.86	0	No	Yes	1685	563/564	99	0	1	564	564	39703	39140	564	--->	<---	38577	NA	NODETECT	75	YES
1138	Storeatula	N-K1488-C212	N-K1488-C212_108510-137801	108510	137801	29291	30.689	27	94.41	5.59	25.93	66.67	7.41	0	No	Yes	1605	535/535	100	0	1	535	535	29291	28757	535	--->	<---	28223	NA	NODETECT	169	YES
1139	Storeatula	N-K1488-C213	N-K1488-C213_205444-231540	205444	231540	26096	33.423	28	92.7	7.3	7.14	67.86	25	0	No	Yes	679	229/231	99	0	1	231	231	26096	25866	231	--->	<---	25636	NA	NODETECT	300	NO
1140	Storeatula	N-K1488-C2144	N-K1488-C2144_33566-61537	33566	61537	27971	30.517	24	91.53	8.47	20.83	54.17	25	0	No	Yes	1599	533/533	100	0	1	533	533	27971	27439	533	--->	<---	26907	NA	NODETECT	230	YES
1141	Storeatula	N-K1488-C2214	N-K1488-C2214_57759-82988	57759	82988	25229	30.643	22	94.44	5.56	13.64	72.73	13.64	0	No	Yes	557	191/192	99	1	1	192	192	25229	25037	193	--->	<---	24846	NA	NODETECT	329	YES
1142	Storeatula	N-K1488-C2273	N-K1488-C2273_25601-54622	25601	54622	29021	31.171	28	92.92	7.08	21.43	53.57	25	0	No	Yes	1258	430/432	99	2	1	434	434	29021	28590	432	--->	<---	28157	NA	NODETECT	180	YES
1143	Storeatula	N-K1488-C233	N-K1488-C233_225826-253898	225826	253898	28072	31.295	31	92.05	7.95	19.35	61.29	19.35	0	No	Yes	1287	429/429	100	0	1	429	429	28072	27644	429	--->	<---	27216	[ LEN=5 D1=0,GAGGG,D2=0]	PERFECT	225	YES
1144	Storeatula	N-K1488-C2333	N-K1488-C2333_33545-63116	33545	63116	29571	31.568	26	93.87	6.13	23.08	50	26.92	0	No	Yes	1275	425/425	100	0	1	425	425	29571	29147	425	--->	<---	28723	[ LEN=5 D1=0,CCAGC,D2=0]	PERFECT	156	YES
1145	Storeatula	N-K1488-C2363	N-K1488-C2363_29665-57321	29665	57321	27656	27.564	22	96.17	3.83	0	86.36	13.64	0	No	Yes	3373	1127/1129	99	0	1	1129	1129	27656	26528	1129	--->	<---	25400	NA	NODETECT	246	YES
1146	Storeatula	N-K1488-C2396	N-K1488-C2396_44753-74199	44753	74199	29446	30.918	26	92.24	7.76	11.54	69.23	19.23	0	No	Yes	1614	538/538	100	0	1	538	538	29446	28909	538	--->	<---	28372	NA	NODETECT	162	YES
1147	Storeatula	N-K1488-C245	N-K1488-C245_20612-46845	20612	46845	26233	27.687	31	93.56	6.44	22.58	67.74	9.68	0	No	Yes	2660	912/913	99	6	1	915	915	26233	25317	917	--->	<---	24403	NA	NODETECT	295	NO
1148	Storeatula	N-K1488-C249	N-K1488-C249_168253-197383	168253	197383	29130	30.975	27	90.82	9.18	25.93	55.56	18.52	0	No	Yes	1293	431/431	100	0	1	431	431	29130	28700	431	--->	<---	28270	NA	NODETECT	177	NO
1149	Storeatula	N-K1488-C2563	N-K1488-C2563_18585-43699	18585	43699	25114	29.625	24	97.03	2.97	16.67	70.83	12.5	0	No	Yes	465	155/155	100	0	1	155	155	25114	24960	155	--->	<---	24806	NA	NODETECT	331	YES
1150	Storeatula	N-K1488-C257	N-K1488-C257_237251-266540	237251	266540	29289	31.049	26	91.78	8.22	23.08	50	26.92	0	No	Yes	1296	432/432	100	0	1	432	432	29289	28858	432	--->	<---	28427	NA	NODETECT	170	YES
1151	Storeatula	N-K1488-C259	N-K1488-C259_278380-304952	278380	304952	26572	27.299	26	96.36	3.64	7.69	73.08	19.23	0	No	Yes	2999	1005/1006	99	1	1	1006	1006	26572	25566	1007	--->	<---	24561	NA	NODETECT	281	YES
1152	Storeatula	N-K1488-C2608	N-K1488-C2608_41513-68568	41513	68568	27055	27.004	22	96.21	3.79	0	86.36	13.64	0	No	Yes	3034	1086/1091	99	17	1	1092	1092	27055	25949	1107	--->	<---	24858	NA	NODETECT	265	YES
1153	Storeatula	N-K1488-C2687	N-K1488-C2687_12584-39533	12584	39533	26949	37.23	22	81.69	18.31	18.18	72.73	9.09	0	No	Yes	634	218/220	99	1	1	221	221	26949	26730	220	--->	<---	26510	NA	NODETECT	268	NO
1154	Storeatula	N-K1488-C2739	N-K1488-C2739_12036-40478	12036	40478	28442	30.719	22	92.42	7.58	22.73	68.18	9.09	0	No	Yes	1626	618/651	94	8	1	656	656	28442	27789	654	--->	<---	27134	NA	NODETECT	211	YES
1155	Storeatula	N-K1488-C2824	N-K1488-C2824_25155-52535	25155	52535	27380	27.107	26	87.82	12.18	11.54	76.92	11.54	0	No	Yes	3348	1116/1116	100	0	1	1116	1116	27380	26265	1116	--->	<---	25150	NA	NODETECT	253	YES
1156	Storeatula	N-K1488-C2880	N-K1488-C2880_3405-44382	3405	44382	40977	45.921	70	80.57	19.43	12.86	27.14	57.14	2.86	No	Yes	178	162/221	73	6	1	223	223	40977	40753	225	--->	<---	40531	NA	NODETECT	71	YES
1157	Storeatula	N-K1488-C2883	N-K1488-C2883_19386-48303	19386	48303	28917	31.12	23	93.56	6.44	21.74	60.87	17.39	0	No	Yes	1296	432/432	100	0	1	432	432	28917	28486	432	--->	<---	28055	NA	NODETECT	189	YES
1158	Storeatula	N-K1488-C308	N-K1488-C308_236338-265588	236338	265588	29250	30.779	22	93.24	6.76	22.73	54.55	22.73	0	No	Yes	1582	534/539	99	0	1	539	539	29250	28712	539	--->	<---	28174	NA	NODETECT	172	YES
1159	Storeatula	N-K1488-C313	N-K1488-C313_212846-237031	212846	237031	24185	32.396	24	95.41	4.59	12.5	83.33	4.17	0	No	Yes	687	233/236	98	0	1	236	236	24185	23950	236	--->	<---	23715	NA	NODETECT	370	YES
1160	Storeatula	N-K1488-C316	N-K1488-C316_223387-253834	223387	253834	30447	32.302	31	83.33	16.67	12.9	61.29	25.81	0	No	Yes	1267	425/427	99	0	1	427	427	30447	30021	427	--->	<---	29595	NA	NODETECT	137	NO
1161	Storeatula	N-K1488-C321	N-K1488-C321_269476-295296	269476	295296	25820	31.088	41	80.76	19.24	19.51	58.54	21.95	0	No	Yes	596	200/201	99	0	1	201	201	25820	25620	201	--->	<---	25420	NA	NODETECT	310	YES
1162	Storeatula	N-K1488-C3272	N-K1488-C3272_13405-42475	13405	42475	29070	31.634	24	89.87	10.13	20.83	62.5	16.67	0	No	Yes	910	306/308	99	0	1	308	308	29070	28763	308	--->	<---	28456	[ LEN=4 D1=0,TATA,D2=0]	PERFECT	178	YES
1163	Storeatula	N-K1488-C3580	N-K1488-C3580_3751-33084	3751	33084	29333	31.521	24	92.8	7.2	25	50	25	0	No	Yes	1106	370/371	99	0	1	371	371	29333	28963	371	--->	<---	28593	NA	NODETECT	167	YES
1164	Storeatula	N-K1488-C379	N-K1488-C379_100096-129579	100096	129579	29483	31.204	23	93.74	6.26	21.74	69.57	8.7	0	No	Yes	1716	576/579	99	0	1	579	579	29483	28905	579	--->	<---	28327	NA	NODETECT	160	YES
1165	Storeatula	N-K1488-C381	N-K1488-C381_145686-171983	145686	171983	26297	27.459	22	96.29	3.71	9.09	72.73	18.18	0	No	Yes	2913	971/971	100	0	1	971	971	26297	25327	971	--->	<---	24357	NA	NODETECT	292	YES
1166	Storeatula	N-K1488-C402	N-K1488-C402_46268-76131	46268	76131	29863	31.209	30	89.04	10.96	23.33	53.33	23.33	0	No	Yes	1293	431/431	100	0	1	431	431	29863	29433	431	--->	<---	29003	NA	NODETECT	149	YES
1167	Storeatula	N-K1488-C4232	N-K1488-C4232_541-30133	541	30133	29592	28.082	26	94.71	5.29	15.38	84.62	0	0	No	Yes	454	162/167	97	1	1	168	168	29592	29426	167	--->	<---	29259	NA	NODETECT	154	NO
1168	Storeatula	N-K1488-C4268	N-K1488-C4268_12322-36457	12322	36457	24135	31.962	26	94.24	5.76	7.69	76.92	15.38	0	No	Yes	681	227/227	100	0	1	227	227	24135	23909	227	--->	<---	23683	NA	NODETECT	374	YES
1169	Storeatula	N-K1488-C4386	N-K1488-C4386_488-27195	488	27195	26707	53.537	29	70.11	29.89	27.59	20.69	51.72	0	No	Yes	820	696/908	76	35	1	930	930	26707	25787	921	--->	<---	24858	NA	NODETECT	275	NO
1170	Storeatula	N-K1488-C441	N-K1488-C441_202391-227902	202391	227902	25511	29.736	21	95.3	4.7	14.29	66.67	19.05	0	No	Yes	651	217/217	100	0	1	217	217	25511	25295	217	--->	<---	25079	NA	NODETECT	317	YES
1171	Storeatula	N-K1488-C4474	N-K1488-C4474_63-27423	63	27423	27360	28.169	22	95.3	4.7	13.64	59.09	27.27	0	No	Yes	669	223/223	100	0	1	223	223	27360	27138	223	--->	<---	26916	[ LEN=4 D1=0,TCCC,D2=0]	PERFECT	256	NO
1172	Storeatula	N-K1488-C50	N-K1488-C50_185764-214974	185764	214974	29210	30.609	21	94.25	5.75	19.05	71.43	9.52	0	No	Yes	1608	536/536	100	0	1	536	536	29210	28675	536	--->	<---	28140	NA	NODETECT	175	YES
1173	Storeatula	N-K1488-C5033	N-K1488-C5033_0-28055	0	28055	28055	32.073	30	91.82	8.18	23.33	50	26.67	0	No	Yes	1280	432/436	99	0	1	436	436	28055	27620	436	--->	<---	27185	NA	NODETECT	227	YES
1174	Storeatula	N-K1488-C522	N-K1488-C522_17697-63181	17697	63181	45484	43.589	44	81.68	18.32	13.64	47.73	34.09	4.55	No	Yes	445	183/206	88	1	1	207	207	45484	45279	206	--->	<---	45073	NA	NODETECT	56	NO
1175	Storeatula	N-K1488-C526	N-K1488-C526_15158-44525	15158	44525	29367	38.101	23	76.91	23.09	4.35	65.22	30.43	0	No	Yes	747	249/249	100	0	1	249	249	29367	29119	249	--->	<---	28871	NA	NODETECT	165	YES
1176	Storeatula	N-K1488-C535	N-K1488-C535_212798-241244	212798	241244	28446	30.401	29	91.97	8.03	13.79	65.52	20.69	0	No	Yes	1218	418/421	99	2	1	423	423	28446	28026	421	--->	<---	27604	NA	NODETECT	210	YES
1177	Storeatula	N-K1488-C542	N-K1488-C542_79276-134978	79276	134978	55702	39.499	58	74.81	25.19	25.86	43.1	31.03	0	No	Yes	1017	351/360	97	0	1	360	360	55702	55343	360	--->	<---	54984	NA	NODETECT	47	NO
1178	Storeatula	N-K1488-C56	N-K1488-C56_117660-145257	117660	145257	27597	31.782	22	92.58	7.42	18.18	59.09	22.73	0	No	Yes	1333	451/456	98	0	1	456	456	27597	27142	456	--->	<---	26687	NA	NODETECT	248	YES
1179	Storeatula	N-K1488-C60	N-K1488-C60_156086-168195	156086	168195	12109	45.891	16	42.69	57.31	18.75	31.25	37.5	12.5	No	Yes	713	367/434	84	10	1	439	439	12109	11671	439	--->	<---	11233	NA	NODETECT	1112	NO
1180	Storeatula	N-K1488-C630	N-K1488-C630_195357-225341	195357	225341	29984	30.49	23	96.21	3.79	13.04	73.91	13.04	0	No	Yes	1595	533/534	99	0	1	534	534	29984	29451	534	--->	<---	28918	NA	NODETECT	146	NO
1181	Storeatula	N-K1488-C648	N-K1488-C648_156273-185552	156273	185552	29279	31.64	29	88.35	11.65	31.03	55.17	13.79	0	No	Yes	1290	430/430	100	0	1	430	430	29279	28850	430	--->	<---	28421	NA	NODETECT	171	YES
1182	Storeatula	N-K1488-C666	N-K1488-C666_146081-175090	146081	175090	29009	30.649	22	94.19	5.81	18.18	68.18	13.64	0	No	Yes	1387	473/475	99	2	1	475	475	29009	28533	477	--->	<---	28059	NA	NODETECT	181	YES
1183	Storeatula	N-K1488-C671	N-K1488-C671_252-29300	252	29300	29048	31.369	24	91.36	8.64	16.67	50	33.33	0	No	Yes	1302	434/434	100	0	1	434	434	29048	28615	434	--->	<---	28182	NA	NODETECT	179	YES
1184	Storeatula	N-K1488-C718	N-K1488-C718_14409-26636	14409	26636	12227	30.866	10	97.24	2.76	0	70	10	20	No	Yes	1634	626/687	91	0	1	687	687	12227	11541	687	--->	<---	10855	NA	NODETECT	1111	YES
1185	Storeatula	N-K1488-C720	N-K1488-C720_125559-161405	125559	161405	35846	35.042	28	91.71	8.29	21.43	53.57	25	0	No	Yes	1384	464/466	99	0	1	466	466	35846	35381	466	--->	<---	34916	NA	NODETECT	87	YES
1186	Storeatula	N-K1488-C79	N-K1488-C79_385005-413994	385005	413994	28989	30.995	22	93.58	6.42	18.18	63.64	18.18	0	No	Yes	1397	467/468	99	0	1	468	468	28989	28522	468	--->	<---	28055	NA	NODETECT	184	YES
1187	Storeatula	N-K1488-C862	N-K1488-C862_20301-44834	20301	44834	24533	29.658	24	94.14	5.86	4.17	66.67	20.83	8.33	No	Yes	524	180/181	99	1	1	181	181	24533	24352	182	--->	<---	24172	NA	NODETECT	352	YES
1188	Storeatula	N-K1488-C862	N-K1488-C862_70424-97361	70424	97361	26937	27.111	22	93.94	6.06	18.18	68.18	13.64	0	No	Yes	940	316/318	99	0	1	318	318	26937	26620	318	--->	<---	26303	NA	NODETECT	269	YES
1189	Storeatula	N-K1488-C874	N-K1488-C874_7362-45271	7362	45271	37909	40.344	28	88.04	11.96	25	64.29	10.71	0	No	Yes	627	213/216	98	0	1	216	216	37909	37694	216	--->	<---	37479	NA	NODETECT	81	YES
1190	Storeatula	N-K1488-C890	N-K1488-C890_88581-152474	88581	152474	63893	42.667	46	77.03	22.97	21.74	39.13	39.13	0	No	Yes	2290	786/803	97	0	1	803	803	63893	63091	803	--->	<---	62289	NA	NODETECT	45	NO
1191	Storeatula	N-K1488-C91	N-K1488-C91_290616-320022	290616	320022	29406	30.905	23	93.49	6.51	21.74	60.87	17.39	0	No	Yes	1588	532/534	99	0	1	534	534	29406	28873	534	--->	<---	28340	NA	NODETECT	164	YES
1192	Storeatula	N-K1488-C911	N-K1488-C911_106920-127543	106920	127543	20623	31.31	27	88.72	11.28	29.63	51.85	18.52	0	No	Yes	1673	563/564	99	1	1	565	565	20623	20060	564	--->	<---	19496	NA	NODETECT	919	YES
1193	Storeatula	N-K1488-C93	N-K1488-C93_303734-333071	303734	333071	29337	31.271	30	88.93	11.07	26.67	63.33	10	0	No	Yes	1292	432/433	99	0	1	433	433	29337	28905	433	--->	<---	28473	NA	NODETECT	166	YES

## Sheet: Table S5
Table of contents
Supplementary Table S5: Bipartite newtork clusters
No.	EVE coordinates	Network Cluster
1	N-K1488-C2880_3405-44382	C1
2	N-N882-C100_455947-480280	C1
3	N-N882-C100_71491-95453	C1
4	N-N882-C100_931646-952293	C1
5	N-N882-C102_443464-464613	C1
6	N-N882-C106_366738-388803	C1
7	N-N882-C107_169117-190846	C1
8	N-N882-C107_217011-238743	C1
9	N-N882-C108_328195-349827	C1
10	N-N882-C10_1770068-1792210	C1
11	N-N882-C10_3510249-3533273	C1
12	N-N882-C110_200608-223082	C1
13	N-N882-C110_35-13122	C1
14	N-N882-C113_2746-10812	C1
15	N-N882-C113_734805-757515	C1
16	N-N882-C115_323568-345557	C1
17	N-N882-C117_647403-669969	C1
18	N-N882-C118_154101-180178	C1
19	N-N882-C118_765812-787751	C1
20	N-N882-C119_402406-424397	C1
21	N-N882-C120_886818-910079	C1
22	N-N882-C121_80360-102508	C1
23	N-N882-C122_323401-343314	C1
24	N-N882-C124_120497-143035	C1
25	N-N882-C125_122989-146391	C1
26	N-N882-C125_293204-315483	C1
27	N-N882-C126_443931-467346	C1
28	N-N882-C128_417595-440243	C1
29	N-N882-C128_518921-542571	C1
30	N-N882-C129_376307-398838	C1
31	N-N882-C12_983380-1005590	C1
32	N-N882-C133_127230-149883	C1
33	N-N882-C133_774103-795098	C1
34	N-N882-C134_118441-141795	C1
35	N-N882-C135_718138-739525	C1
36	N-N882-C138_195716-215752	C1
37	N-N882-C139_223681-249803	C1
38	N-N882-C139_569432-592150	C1
39	N-N882-C13_840067-862572	C1
40	N-N882-C142_187941-211156	C1
41	N-N882-C142_218550-233495	C1
42	N-N882-C142_395652-416588	C1
43	N-N882-C143_771121-794914	C1
44	N-N882-C144_389653-411861	C1
45	N-N882-C145_380316-401893	C1
46	N-N882-C146_244382-266867	C1
47	N-N882-C146_381334-404178	C1
48	N-N882-C146_801470-815916	C1
49	N-N882-C147_158954-182336	C1
50	N-N882-C148_570012-593076	C1
51	N-N882-C148_678977-700945	C1
52	N-N882-C155_221551-242390	C1
53	N-N882-C155_550358-572376	C1
54	N-N882-C158_2728-10462	C1
55	N-N882-C158_530339-552465	C1
56	N-N882-C159_580460-602161	C1
57	N-N882-C162_710430-732590	C1
58	N-N882-C163_191668-214221	C1
59	N-N882-C164_679177-701713	C1
60	N-N882-C166_375137-397367	C1
61	N-N882-C167_485618-508925	C1
62	N-N882-C172_115445-138334	C1
63	N-N882-C175_191187-205350	C1
64	N-N882-C177_164274-177685	C1
65	N-N882-C17_1299151-1332308	C1
66	N-N882-C17_2451546-2474552	C1
67	N-N882-C17_667115-688364	C1
68	N-N882-C17_789991-816608	C1
69	N-N882-C182_616548-638567	C1
70	N-N882-C183_168158-191943	C1
71	N-N882-C186_514421-548842	C1
72	N-N882-C189_354935-377048	C1
73	N-N882-C189_7448-28803	C1
74	N-N882-C194_127333-140451	C1
75	N-N882-C194_213918-252613	C1
76	N-N882-C194_444043-466333	C1
77	N-N882-C195_415955-429287	C1
78	N-N882-C197_218338-239496	C1
79	N-N882-C198_67637-89143	C1
80	N-N882-C19_1423265-1444302	C1
81	N-N882-C19_2572893-2595942	C1
82	N-N882-C19_2712882-2735166	C1
83	N-N882-C19_541723-576742	C1
84	N-N882-C19_981969-1004506	C1
85	N-N882-C200_0-22396	C1
86	N-N882-C201_101716-123375	C1
87	N-N882-C201_359202-372829	C1
88	N-N882-C202_236426-258976	C1
89	N-N882-C204_230578-251719	C1
90	N-N882-C208_291972-339682	C1
91	N-N882-C209_514548-535137	C1
92	N-N882-C20_1205791-1228765	C1
93	N-N882-C20_1274540-1298477	C1
94	N-N882-C20_2168014-2190200	C1
95	N-N882-C20_2306499-2329193	C1
96	N-N882-C210_296720-319780	C1
97	N-N882-C211_226746-249403	C1
98	N-N882-C21_2270283-2287257	C1
99	N-N882-C21_2327354-2348577	C1
100	N-N882-C21_74487-101450	C1
101	N-N882-C228_315322-337598	C1
102	N-N882-C231_105031-127538	C1
103	N-N882-C23_1347313-1368627	C1
104	N-N882-C23_1586216-1607581	C1
105	N-N882-C23_2491436-2513914	C1
106	N-N882-C245_167252-189678	C1
107	N-N882-C246_188662-211063	C1
108	N-N882-C246_271294-292881	C1
109	N-N882-C246_349248-370961	C1
110	N-N882-C246_373482-396134	C1
111	N-N882-C247_400697-426829	C1
112	N-N882-C24_1046576-1072558	C1
113	N-N882-C24_1356921-1378384	C1
114	N-N882-C24_1407154-1434455	C1
115	N-N882-C24_2188797-2210054	C1
116	N-N882-C24_366047-388080	C1
117	N-N882-C251_442768-463989	C1
118	N-N882-C255_272652-294074	C1
119	N-N882-C257_359443-382355	C1
120	N-N882-C258_433530-454974	C1
121	N-N882-C25_1036987-1062767	C1
122	N-N882-C25_606640-629323	C1
123	N-N882-C25_65067-80019	C1
124	N-N882-C260_142783-169906	C1
125	N-N882-C260_222167-243745	C1
126	N-N882-C261_12826-28517	C1
127	N-N882-C263_407985-430500	C1
128	N-N882-C268_310858-320184	C1
129	N-N882-C268_325506-343117	C1
130	N-N882-C268_360925-376132	C1
131	N-N882-C268_6479-16062	C1
132	N-N882-C26_1410080-1432657	C1
133	N-N882-C26_2050214-2072637	C1
134	N-N882-C26_2079004-2101454	C1
135	N-N882-C270_26213-50248	C1
136	N-N882-C271_241477-262125	C1
137	N-N882-C271_388100-410599	C1
138	N-N882-C271_76104-91949	C1
139	N-N882-C278_0-20420	C1
140	N-N882-C27_1216232-1239247	C1
141	N-N882-C27_1462677-1485237	C1
142	N-N882-C27_437929-460374	C1
143	N-N882-C27_822271-843562	C1
144	N-N882-C27_971777-994056	C1
145	N-N882-C280_348487-371267	C1
146	N-N882-C281_208145-230585	C1
147	N-N882-C284_282754-335906	C1
148	N-N882-C289_125148-148327	C1
149	N-N882-C289_242966-265180	C1
150	N-N882-C28_1792906-1816486	C1
151	N-N882-C28_69235-92901	C1
152	N-N882-C28_768191-792199	C1
153	N-N882-C28_792287-814778	C1
154	N-N882-C28_821987-842588	C1
155	N-N882-C293_188157-210344	C1
156	N-N882-C294_239222-260942	C1
157	N-N882-C297_312686-335144	C1
158	N-N882-C29_1857081-1879663	C1
159	N-N882-C29_520182-542491	C1
160	N-N882-C29_746066-768320	C1
161	N-N882-C29_887632-909197	C1
162	N-N882-C303_211741-234555	C1
163	N-N882-C30_136633-159477	C1
164	N-N882-C30_261961-283536	C1
165	N-N882-C30_796522-819807	C1
166	N-N882-C31_2145507-2168951	C1
167	N-N882-C31_926824-949133	C1
168	N-N882-C324_255104-282149	C1
169	N-N882-C326_156354-173046	C1
170	N-N882-C326_64680-74293	C1
171	N-N882-C327_238770-260380	C1
172	N-N882-C329_71327-85574	C1
173	N-N882-C32_917097-939482	C1
174	N-N882-C339_56350-76713	C1
175	N-N882-C341_104542-125683	C1
176	N-N882-C341_4874-12867	C1
177	N-N882-C342_173976-196426	C1
178	N-N882-C342_26790-47355	C1
179	N-N882-C342_2736-10727	C1
180	N-N882-C343_142915-165969	C1
181	N-N882-C34_1768561-1788304	C1
182	N-N882-C350_763-21989	C1
183	N-N882-C351_81389-104418	C1
184	N-N882-C353_96695-119551	C1
185	N-N882-C358_180979-196577	C1
186	N-N882-C365_93886-115840	C1
187	N-N882-C37_1049849-1071268	C1
188	N-N882-C37_1368095-1391140	C1
189	N-N882-C37_820180-842605	C1
190	N-N882-C385_11284-34261	C1
191	N-N882-C385_46761-68548	C1
192	N-N882-C38_1364629-1387380	C1
193	N-N882-C395_34841-67847	C1
194	N-N882-C39_1794818-1825012	C1
195	N-N882-C400_1148-22819	C1
196	N-N882-C40_1533241-1555229	C1
197	N-N882-C40_188432-209337	C1
198	N-N882-C40_95517-116785	C1
199	N-N882-C416_46615-68511	C1
200	N-N882-C419_147587-173659	C1
201	N-N882-C41_1756363-1778652	C1
202	N-N882-C41_491359-514522	C1
203	N-N882-C41_926234-948037	C1
204	N-N882-C426_134834-157306	C1
205	N-N882-C426_86150-108288	C1
206	N-N882-C428_114731-138472	C1
207	N-N882-C43_1391181-1414027	C1
208	N-N882-C43_831588-854362	C1
209	N-N882-C444_5237-29646	C1
210	N-N882-C444_67050-91295	C1
211	N-N882-C44_222085-244618	C1
212	N-N882-C452_8829-31576	C1
213	N-N882-C455_4575-17970	C1
214	N-N882-C45_1368244-1390771	C1
215	N-N882-C45_1427094-1449291	C1
216	N-N882-C45_544168-574543	C1
217	N-N882-C464_51082-61133	C1
218	N-N882-C46_1575742-1598522	C1
219	N-N882-C46_28061-50669	C1
220	N-N882-C474_2627-9449	C1
221	N-N882-C474_44078-67024	C1
222	N-N882-C475_63801-86481	C1
223	N-N882-C476_110616-131999	C1
224	N-N882-C487_70671-92828	C1
225	N-N882-C48_716077-739337	C1
226	N-N882-C493_55615-78944	C1
227	N-N882-C499_15891-37524	C1
228	N-N882-C49_28975-54062	C1
229	N-N882-C49_845683-868170	C1
230	N-N882-C50_1510456-1533836	C1
231	N-N882-C514_33854-61523	C1
232	N-N882-C51_115147-137039	C1
233	N-N882-C528_38815-54750	C1
234	N-N882-C52_1340645-1363343	C1
235	N-N882-C52_818753-846691	C1
236	N-N882-C547_0-21104	C1
237	N-N882-C558_53182-73662	C1
238	N-N882-C55_448208-470430	C1
239	N-N882-C569_14479-36627	C1
240	N-N882-C56_245781-271197	C1
241	N-N882-C56_705156-727680	C1
242	N-N882-C598_44602-60948	C1
243	N-N882-C59_588-21980	C1
244	N-N882-C610_39740-53174	C1
245	N-N882-C613_15913-46301	C1
246	N-N882-C62_427668-448256	C1
247	N-N882-C62_565244-588571	C1
248	N-N882-C63_1237456-1258874	C1
249	N-N882-C63_306705-328252	C1
250	N-N882-C641_1235-16783	C1
251	N-N882-C648_2984-25350	C1
252	N-N882-C65_109358-124401	C1
253	N-N882-C65_1123449-1146153	C1
254	N-N882-C65_23566-47440	C1
255	N-N882-C66_124138-146807	C1
256	N-N882-C67_1331549-1361811	C1
257	N-N882-C68_1178798-1201040	C1
258	N-N882-C68_32281-56081	C1
259	N-N882-C69_3164-16574	C1
260	N-N882-C6_2820211-2841803	C1
261	N-N882-C6_3289253-3311529	C1
262	N-N882-C6_517724-540107	C1
263	N-N882-C704_1745-23488	C1
264	N-N882-C70_12415-34873	C1
265	N-N882-C72_1033182-1055013	C1
266	N-N882-C72_145909-168631	C1
267	N-N882-C72_41561-64771	C1
268	N-N882-C72_475462-497944	C1
269	N-N882-C72_644839-667435	C1
270	N-N882-C72_791808-814122	C1
271	N-N882-C745_822-20863	C1
272	N-N882-C74_1203997-1227094	C1
273	N-N882-C74_833246-849642	C1
274	N-N882-C759_361-14934	C1
275	N-N882-C75_792592-815504	C1
276	N-N882-C76_1238218-1261044	C1
277	N-N882-C77_298326-321800	C1
278	N-N882-C77_836691-862125	C1
279	N-N882-C78_353602-376558	C1
280	N-N882-C78_543492-565359	C1
281	N-N882-C79_1245065-1267189	C1
282	N-N882-C80_172266-194042	C1
283	N-N882-C82_1232758-1255724	C1
284	N-N882-C83_275319-297833	C1
285	N-N882-C84_8785-30936	C1
286	N-N882-C86_289552-302805	C1
287	N-N882-C86_899987-922401	C1
288	N-N882-C88_28830-52140	C1
289	N-N882-C8_2240512-2263727	C1
290	N-N882-C8_3006581-3028756	C1
291	N-N882-C8_3718712-3733951	C1
292	N-N882-C91_925344-947623	C1
293	N-N882-C92_1114403-1137470	C1
294	N-N882-C93_1061081-1070279	C1
295	N-N882-C94_466064-488355	C1
296	N-N882-C99_201783-224770	C1
297	N-N882-C99_535781-557974	C1
298	N-NIES-276-C311_63793-82170	C1
299	Guillardia-1	C2
300	Guillardia-6	C2
301	N-N882-C107_964164-1002430	C2
302	N-N882-C119_770835-793508	C2
303	N-N882-C124_286683-309873	C2
304	N-N882-C124_313894-335601	C2
305	N-N882-C125_222883-245172	C2
306	N-N882-C126_325126-348267	C2
307	N-N882-C126_372923-396044	C2
308	N-N882-C126_532661-554606	C2
309	N-N882-C127_95985-117587	C2
310	N-N882-C135_563150-588391	C2
311	N-N882-C142_652369-673855	C2
312	N-N882-C143_673522-695751	C2
313	N-N882-C148_61366-84137	C2
314	N-N882-C153_455838-479003	C2
315	N-N882-C161_244421-270923	C2
316	N-N882-C168_57923-80340	C2
317	N-N882-C173_131583-155992	C2
318	N-N882-C17_2917594-2942126	C2
319	N-N882-C196_356627-379113	C2
320	N-N882-C196_403120-426275	C2
321	N-N882-C201_241421-263404	C2
322	N-N882-C202_449006-471048	C2
323	N-N882-C20_118257-161703	C2
324	N-N882-C21_894798-918075	C2
325	N-N882-C229_83736-105535	C2
326	N-N882-C22_2301679-2326354	C2
327	N-N882-C231_385385-406258	C2
328	N-N882-C236_99494-121050	C2
329	N-N882-C23_2468254-2490825	C2
330	N-N882-C23_529049-549699	C2
331	N-N882-C23_78323-100974	C2
332	N-N882-C23_884698-907221	C2
333	N-N882-C256_409768-431312	C2
334	N-N882-C256_61826-84719	C2
335	N-N882-C261_268282-290773	C2
336	N-N882-C264_425897-450444	C2
337	N-N882-C267_339212-361437	C2
338	N-N882-C270_173470-221909	C2
339	N-N882-C270_287660-310151	C2
340	N-N882-C272_311846-345836	C2
341	N-N882-C273_122838-146025	C2
342	N-N882-C289_302549-324716	C2
343	N-N882-C299_119301-138504	C2
344	N-N882-C309_181625-225745	C2
345	N-N882-C30_918122-945822	C2
346	N-N882-C320_3401-27016	C2
347	N-N882-C326_4-22592	C2
348	N-N882-C330_213872-235350	C2
349	N-N882-C335_72995-96583	C2
350	N-N882-C336_268781-289353	C2
351	N-N882-C337_170176-193274	C2
352	N-N882-C373_42733-70094	C2
353	N-N882-C37_1026642-1049058	C2
354	N-N882-C37_1785100-1807462	C2
355	N-N882-C381_173907-195796	C2
356	N-N882-C399_143823-166119	C2
357	N-N882-C39_1131259-1153979	C2
358	N-N882-C400_106665-128415	C2
359	N-N882-C40_502095-524011	C2
360	N-N882-C41_1925628-1946658	C2
361	N-N882-C423_59258-82193	C2
362	N-N882-C425_82887-105944	C2
363	N-N882-C42_243623-266901	C2
364	N-N882-C435_1582-24217	C2
365	N-N882-C442_53440-72532	C2
366	N-N882-C469_38168-60186	C2
367	N-N882-C473_28018-60018	C2
368	N-N882-C473_60065-83173	C2
369	N-N882-C47_213799-235741	C2
370	N-N882-C482_11316-28648	C2
371	N-N882-C484_92498-115247	C2
372	N-N882-C48_1142632-1166440	C2
373	N-N882-C525_26127-48155	C2
374	N-N882-C528_547-23028	C2
375	N-N882-C54_622691-643848	C2
376	N-N882-C561_38135-61063	C2
377	N-N882-C56_625524-646680	C2
378	N-N882-C582_15699-38433	C2
379	N-N882-C60_1495627-1518576	C2
380	N-N882-C60_960784-982455	C2
381	N-N882-C651_1972-25268	C2
382	N-N882-C67_1288271-1316473	C2
383	N-N882-C73_577082-599636	C2
384	N-N882-C79_111988-134440	C2
385	N-N882-C81_1048247-1080124	C2
386	N-N882-C81_958384-980350	C2
387	N-N882-C84_476869-498014	C2
388	N-N882-C84_536319-558592	C2
389	N-N882-C85_208858-231520	C2
390	N-N882-C87_203219-225593	C2
391	N-N882-C8_122414-145689	C2
392	N-N882-C90_455700-477094	C2
393	N-N882-C99_1000750-1020387	C2
394	N-NV281-C1240_953-29734	C2
395	N-NV281-C509_20515-39706	C2
396	N-N882-C100_1002679-1025464	C3
397	N-N882-C103_1026670-1046782	C3
398	N-N882-C103_834383-855095	C3
399	N-N882-C105_148479-170612	C3
400	N-N882-C107_570940-591327	C3
401	N-N882-C108_738978-759220	C3
402	N-N882-C10_1609857-1632736	C3
403	N-N882-C112_875143-897672	C3
404	N-N882-C113_1006555-1026349	C3
405	N-N882-C113_136237-158732	C3
406	N-N882-C114_151178-174615	C3
407	N-N882-C114_992854-1013958	C3
408	N-N882-C115_33236-53930	C3
409	N-N882-C115_368000-388364	C3
410	N-N882-C115_683839-703400	C3
411	N-N882-C115_815262-836932	C3
412	N-N882-C115_865661-889861	C3
413	N-N882-C118_286878-308430	C3
414	N-N882-C118_416999-439513	C3
415	N-N882-C118_834794-855866	C3
416	N-N882-C119_477846-498475	C3
417	N-N882-C122_244501-279590	C3
418	N-N882-C122_284097-295309	C3
419	N-N882-C122_535117-555637	C3
420	N-N882-C126_475545-517739	C3
421	N-N882-C127_497755-525980	C3
422	N-N882-C12_0-20016	C3
423	N-N882-C12_2128747-2155176	C3
424	N-N882-C12_2512832-2535427	C3
425	N-N882-C12_699353-721251	C3
426	N-N882-C132_765418-788909	C3
427	N-N882-C133_573776-593840	C3
428	N-N882-C134_328243-350790	C3
429	N-N882-C135_598918-622048	C3
430	N-N882-C135_86260-105808	C3
431	N-N882-C137_398036-421239	C3
432	N-N882-C138_413471-435399	C3
433	N-N882-C138_480332-500208	C3
434	N-N882-C138_584858-607537	C3
435	N-N882-C13_1972670-1994224	C3
436	N-N882-C13_2173765-2194841	C3
437	N-N882-C13_2574778-2588005	C3
438	N-N882-C141_199232-219656	C3
439	N-N882-C144_689053-720151	C3
440	N-N882-C146_108712-128685	C3
441	N-N882-C146_452161-473926	C3
442	N-N882-C147_64862-107647	C3
443	N-N882-C153_671173-691724	C3
444	N-N882-C153_87280-99976	C3
445	N-N882-C154_292473-312710	C3
446	N-N882-C156_36219-56593	C3
447	N-N882-C157_576745-599208	C3
448	N-N882-C159_4890-25530	C3
449	N-N882-C163_273622-295927	C3
450	N-N882-C164_103812-124159	C3
451	N-N882-C167_420998-442897	C3
452	N-N882-C169_620036-643169	C3
453	N-N882-C174_548847-570651	C3
454	N-N882-C177_420330-440954	C3
455	N-N882-C17_2001762-2020485	C3
456	N-N882-C17_2144911-2165525	C3
457	N-N882-C17_2676398-2698690	C3
458	N-N882-C17_2707569-2727005	C3
459	N-N882-C17_542249-563152	C3
460	N-N882-C17_948461-969477	C3
461	N-N882-C182_215496-235339	C3
462	N-N882-C183_117342-139230	C3
463	N-N882-C185_111892-132259	C3
464	N-N882-C185_347593-369616	C3
465	N-N882-C187_367630-388220	C3
466	N-N882-C192_170381-192285	C3
467	N-N882-C192_359828-379945	C3
468	N-N882-C192_623217-642722	C3
469	N-N882-C192_75684-96153	C3
470	N-N882-C197_521513-546242	C3
471	N-N882-C198_604107-620962	C3
472	N-N882-C19_1501567-1522223	C3
473	N-N882-C19_1600223-1623006	C3
474	N-N882-C19_2658433-2678547	C3
475	N-N882-C200_303500-326497	C3
476	N-N882-C202_385986-413603	C3
477	N-N882-C202_421496-448110	C3
478	N-N882-C203_153391-172781	C3
479	N-N882-C204_573929-596161	C3
480	N-N882-C206_120108-141288	C3
481	N-N882-C206_169182-189105	C3
482	N-N882-C206_593673-613591	C3
483	N-N882-C209_476982-499278	C3
484	N-N882-C20_1409024-1429933	C3
485	N-N882-C20_1511088-1532941	C3
486	N-N882-C212_25874-48159	C3
487	N-N882-C214_386144-414630	C3
488	N-N882-C215_156002-177883	C3
489	N-N882-C217_127014-147192	C3
490	N-N882-C218_438528-460811	C3
491	N-N882-C21_2018599-2038271	C3
492	N-N882-C21_826890-848393	C3
493	N-N882-C21_978415-1000935	C3
494	N-N882-C222_38470-59813	C3
495	N-N882-C223_230286-252092	C3
496	N-N882-C228_206959-228868	C3
497	N-N882-C229_138287-160503	C3
498	N-N882-C22_1085813-1105686	C3
499	N-N882-C22_1324421-1345353	C3
500	N-N882-C22_1891570-1912527	C3
501	N-N882-C22_37128-60808	C3
502	N-N882-C231_34367-56289	C3
503	N-N882-C236_342225-361943	C3
504	N-N882-C239_224071-267005	C3
505	N-N882-C23_1471514-1495198	C3
506	N-N882-C240_459185-480766	C3
507	N-N882-C241_6987-28241	C3
508	N-N882-C242_232364-249332	C3
509	N-N882-C24_105552-128478	C3
510	N-N882-C251_143275-165504	C3
511	N-N882-C251_211687-232651	C3
512	N-N882-C253_322209-343005	C3
513	N-N882-C258_408383-430518	C3
514	N-N882-C259_344727-366666	C3
515	N-N882-C25_162601-189972	C3
516	N-N882-C25_2434188-2453477	C3
517	N-N882-C260_170816-193324	C3
518	N-N882-C260_359901-382749	C3
519	N-N882-C262_31457-50208	C3
520	N-N882-C262_400515-423645	C3
521	N-N882-C264_299136-320038	C3
522	N-N882-C268_116749-137532	C3
523	N-N882-C268_67566-99751	C3
524	N-N882-C269_0-23633	C3
525	N-N882-C269_163451-183502	C3
526	N-N882-C26_2136468-2156988	C3
527	N-N882-C26_348896-369573	C3
528	N-N882-C26_978117-1001131	C3
529	N-N882-C270_107328-115378	C3
530	N-N882-C270_402355-423890	C3
531	N-N882-C270_59227-85485	C3
532	N-N882-C275_312268-332512	C3
533	N-N882-C276_5145-31182	C3
534	N-N882-C27_1121402-1143084	C3
535	N-N882-C27_1262227-1289404	C3
536	N-N882-C27_46316-68033	C3
537	N-N882-C282_95751-116599	C3
538	N-N882-C28_1009126-1030194	C3
539	N-N882-C28_550290-569852	C3
540	N-N882-C292_30178-55825	C3
541	N-N882-C29_1603507-1623921	C3
542	N-N882-C303_244628-269425	C3
543	N-N882-C303_318678-339117	C3
544	N-N882-C303_68233-89041	C3
545	N-N882-C303_91424-124743	C3
546	N-N882-C307_272526-291935	C3
547	N-N882-C307_318897-338594	C3
548	N-N882-C309_79107-105415	C3
549	N-N882-C310_244397-263958	C3
550	N-N882-C312_132635-153902	C3
551	N-N882-C314_235660-258712	C3
552	N-N882-C316_494-21165	C3
553	N-N882-C319_134372-154801	C3
554	N-N882-C320_172114-192319	C3
555	N-N882-C324_32127-53113	C3
556	N-N882-C329_103252-125891	C3
557	N-N882-C32_1076811-1099327	C3
558	N-N882-C32_1410052-1429386	C3
559	N-N882-C32_1861624-1881324	C3
560	N-N882-C330_40805-60655	C3
561	N-N882-C344_233489-253868	C3
562	N-N882-C348_132190-152336	C3
563	N-N882-C348_89479-110560	C3
564	N-N882-C34_550730-565621	C3
565	N-N882-C354_18594-39895	C3
566	N-N882-C354_94267-116336	C3
567	N-N882-C358_120994-148550	C3
568	N-N882-C358_200284-221579	C3
569	N-N882-C358_48436-70491	C3
570	N-N882-C35_17379-36940	C3
571	N-N882-C35_79387-99515	C3
572	N-N882-C366_221240-242899	C3
573	N-N882-C36_624117-639446	C3
574	N-N882-C371_174718-198035	C3
575	N-N882-C371_33681-60506	C3
576	N-N882-C383_27951-49377	C3
577	N-N882-C392_23952-39463	C3
578	N-N882-C396_75887-95437	C3
579	N-N882-C39_1164866-1185819	C3
580	N-N882-C39_407098-428289	C3
581	N-N882-C402_107549-126723	C3
582	N-N882-C404_147139-196146	C3
583	N-N882-C406_48209-70914	C3
584	N-N882-C407_148982-162377	C3
585	N-N882-C40_23070-44927	C3
586	N-N882-C41_18550-38171	C3
587	N-N882-C41_1895552-1921403	C3
588	N-N882-C41_601840-621492	C3
589	N-N882-C421_34203-54739	C3
590	N-N882-C424_10063-30932	C3
591	N-N882-C426_7559-26949	C3
592	N-N882-C427_143923-165050	C3
593	N-N882-C428_25589-59599	C3
594	N-N882-C42_1252893-1272279	C3
595	N-N882-C42_88335-110026	C3
596	N-N882-C433_149998-171208	C3
597	N-N882-C435_109393-133484	C3
598	N-N882-C439_49679-72807	C3
599	N-N882-C43_204690-226262	C3
600	N-N882-C442_557-19290	C3
601	N-N882-C442_82189-104019	C3
602	N-N882-C446_8380-31700	C3
603	N-N882-C449_103448-125209	C3
604	N-N882-C449_72825-93424	C3
605	N-N882-C450_72514-92552	C3
606	N-N882-C45_263232-291737	C3
607	N-N882-C45_981772-1004656	C3
608	N-N882-C462_100750-121903	C3
609	N-N882-C46_1347796-1369875	C3
610	N-N882-C46_1451370-1470946	C3
611	N-N882-C46_1470982-1495225	C3
612	N-N882-C46_729518-749993	C3
613	N-N882-C46_827604-851723	C3
614	N-N882-C473_99412-122201	C3
615	N-N882-C480_111-21805	C3
616	N-N882-C480_37327-53612	C3
617	N-N882-C484_4155-29154	C3
618	N-N882-C486_103072-124575	C3
619	N-N882-C48_1223565-1244046	C3
620	N-N882-C48_177458-197765	C3
621	N-N882-C501_20410-40712	C3
622	N-N882-C50_1079033-1105705	C3
623	N-N882-C50_1394093-1415110	C3
624	N-N882-C50_1425094-1445574	C3
625	N-N882-C50_226851-254755	C3
626	N-N882-C517_33573-54294	C3
627	N-N882-C523_7127-27843	C3
628	N-N882-C525_49451-72412	C3
629	N-N882-C52_1638401-1662542	C3
630	N-N882-C530_1370-44020	C3
631	N-N882-C531_24656-47434	C3
632	N-N882-C532_78928-97744	C3
633	N-N882-C53_415732-437408	C3
634	N-N882-C53_800473-816019	C3
635	N-N882-C546_4350-24587	C3
636	N-N882-C550_13337-35411	C3
637	N-N882-C557_28916-48020	C3
638	N-N882-C55_1412326-1431985	C3
639	N-N882-C55_378588-410084	C3
640	N-N882-C55_558644-577427	C3
641	N-N882-C55_77038-96843	C3
642	N-N882-C564_7233-29920	C3
643	N-N882-C566_11370-50080	C3
644	N-N882-C567_6969-28079	C3
645	N-N882-C56_1537779-1558637	C3
646	N-N882-C57_1041450-1061878	C3
647	N-N882-C581_41842-64317	C3
648	N-N882-C591_391-20207	C3
649	N-N882-C60_319389-339013	C3
650	N-N882-C615_198-34072	C3
651	N-N882-C637_8829-29486	C3
652	N-N882-C63_229647-249110	C3
653	N-N882-C643_0-20373	C3
654	N-N882-C66_1348171-1373856	C3
655	N-N882-C67_764205-786326	C3
656	N-N882-C68_892919-913593	C3
657	N-N882-C69_868266-889472	C3
658	N-N882-C6_2369180-2392881	C3
659	N-N882-C6_244173-264795	C3
660	N-N882-C6_4113305-4142453	C3
661	N-N882-C6_436561-460378	C3
662	N-N882-C6_809514-833182	C3
663	N-N882-C702_18008-31585	C3
664	N-N882-C702_617-14170	C3
665	N-N882-C70_746250-762303	C3
666	N-N882-C72_1236714-1259901	C3
667	N-N882-C72_985129-1006986	C3
668	N-N882-C73_1065825-1085266	C3
669	N-N882-C749_2532-21928	C3
670	N-N882-C75_723572-744762	C3
671	N-N882-C75_994258-1016543	C3
672	N-N882-C78_955044-976581	C3
673	N-N882-C79_1305942-1326133	C3
674	N-N882-C80_763963-785236	C3
675	N-N882-C83_1199657-1220319	C3
676	N-N882-C83_132691-147935	C3
677	N-N882-C84_61720-81684	C3
678	N-N882-C84_652652-682541	C3
679	N-N882-C85_1034381-1063157	C3
680	N-N882-C85_285404-308297	C3
681	N-N882-C85_982402-1005912	C3
682	N-N882-C87_865351-884323	C3
683	N-N882-C87_924094-944184	C3
684	N-N882-C8_1331925-1352251	C3
685	N-N882-C8_3081704-3101690	C3
686	N-N882-C90_771234-785576	C3
687	N-N882-C91_1164890-1187359	C3
688	N-N882-C92_1001727-1023358	C3
689	N-N882-C92_900895-924401	C3
690	N-N882-C93_100158-121178	C3
691	N-N882-C94_1102726-1149313	C3
692	N-N882-C95_1138794-1161952	C3
693	N-N882-C96_1040783-1063072	C3
694	N-N882-C96_131265-152550	C3
695	N-N882-C97_847658-868175	C3
696	N-N882-C99_496872-518751	C3
697	N-NV281-C1467_8523-29315	C3
698	N-NV281-C1732_495-17178	C3
699	N-NV281-C210_41781-63284	C3
700	N-NV281-C773_21165-42038	C3
701	Guillardia-2	C4
702	Guillardia-4	C4
703	N-K1488-C13_155283-210407	C4
704	N-K1488-C542_79276-134978	C4
705	N-K1855-C381_332933-356820	C4
706	N-N882-C374_201175-211439	C4
707	N-NIES-276-C1007_21537-44041	C4
708	N-NIES-276-C100_125511-143149	C4
709	N-NIES-276-C1015_8729-31721	C4
710	N-NIES-276-C1044_25759-47027	C4
711	N-NIES-276-C1078_41380-60872	C4
712	N-NIES-276-C107_114806-145236	C4
713	N-NIES-276-C109_32518-53750	C4
714	N-NIES-276-C10_229847-252257	C4
715	N-NIES-276-C10_96669-119015	C4
716	N-NIES-276-C1128_16594-37631	C4
717	N-NIES-276-C1134_24150-56032	C4
718	N-NIES-276-C1139_43289-55221	C4
719	N-NIES-276-C119_69517-91147	C4
720	N-NIES-276-C122_22579-48643	C4
721	N-NIES-276-C1249_36635-57726	C4
722	N-NIES-276-C124_75907-100178	C4
723	N-NIES-276-C126_93284-115062	C4
724	N-NIES-276-C1271_22515-44670	C4
725	N-NIES-276-C1272_5929-28567	C4
726	N-NIES-276-C12_158293-179452	C4
727	N-NIES-276-C130_28479-52111	C4
728	N-NIES-276-C1314_14341-37591	C4
729	N-NIES-276-C1352_29663-46914	C4
730	N-NIES-276-C1358_7595-31677	C4
731	N-NIES-276-C138_88598-113975	C4
732	N-NIES-276-C1419_6767-28007	C4
733	N-NIES-276-C142_134880-155303	C4
734	N-NIES-276-C142_29514-49836	C4
735	N-NIES-276-C142_55024-76086	C4
736	N-NIES-276-C1468_7043-20358	C4
737	N-NIES-276-C1497_17392-42336	C4
738	N-NIES-276-C151_40822-63358	C4
739	N-NIES-276-C1545_7497-29766	C4
740	N-NIES-276-C157_104041-122184	C4
741	N-NIES-276-C1594_3513-21842	C4
742	N-NIES-276-C15_203883-231584	C4
743	N-NIES-276-C163_92659-113779	C4
744	N-NIES-276-C165_23048-45958	C4
745	N-NIES-276-C1665_32286-47034	C4
746	N-NIES-276-C1670_17725-39583	C4
747	N-NIES-276-C1717_7046-23848	C4
748	N-NIES-276-C171_47450-70869	C4
749	N-NIES-276-C174_92843-119292	C4
750	N-NIES-276-C179_101419-126172	C4
751	N-NIES-276-C1804_7527-41409	C4
752	N-NIES-276-C1824_8892-31501	C4
753	N-NIES-276-C1857_16011-37165	C4
754	N-NIES-276-C185_39934-79647	C4
755	N-NIES-276-C1892_313-37990	C4
756	N-NIES-276-C1912_23997-43109	C4
757	N-NIES-276-C1932_15515-31415	C4
758	N-NIES-276-C1998_4809-23075	C4
759	N-NIES-276-C19_102027-121705	C4
760	N-NIES-276-C2006_19952-41250	C4
761	N-NIES-276-C2013_2919-27397	C4
762	N-NIES-276-C201_26297-47511	C4
763	N-NIES-276-C2023_7139-29768	C4
764	N-NIES-276-C202_37120-63606	C4
765	N-NIES-276-C209_99557-113982	C4
766	N-NIES-276-C20_170226-194878	C4
767	N-NIES-276-C215_42607-66567	C4
768	N-NIES-276-C215_70630-99223	C4
769	N-NIES-276-C220_99524-121815	C4
770	N-NIES-276-C227_668-12624	C4
771	N-NIES-276-C235_66175-88393	C4
772	N-NIES-276-C2398_5-23245	C4
773	N-NIES-276-C23_99128-124161	C4
774	N-NIES-276-C2444_10428-23689	C4
775	N-NIES-276-C244_72212-94773	C4
776	N-NIES-276-C263_44978-70014	C4
777	N-NIES-276-C266_55619-85169	C4
778	N-NIES-276-C268_88756-109498	C4
779	N-NIES-276-C2729_738-27176	C4
780	N-NIES-276-C275_81321-107169	C4
781	N-NIES-276-C28_168845-191642	C4
782	N-NIES-276-C292_51032-62573	C4
783	N-NIES-276-C297_53002-77332	C4
784	N-NIES-276-C305_49129-80635	C4
785	N-NIES-276-C30_64693-103791	C4
786	N-NIES-276-C318_63183-86570	C4
787	N-NIES-276-C31_55388-75356	C4
788	N-NIES-276-C339_18333-41280	C4
789	N-NIES-276-C341_48741-70198	C4
790	N-NIES-276-C342_33736-62963	C4
791	N-NIES-276-C354_55110-83164	C4
792	N-NIES-276-C3556_2-11502	C4
793	N-NIES-276-C364_58875-81799	C4
794	N-NIES-276-C365_39847-56920	C4
795	N-NIES-276-C366_52582-75112	C4
796	N-NIES-276-C367_74683-96649	C4
797	N-NIES-276-C36_128174-147600	C4
798	N-NIES-276-C36_167469-188733	C4
799	N-NIES-276-C372_39636-60981	C4
800	N-NIES-276-C391_6944-26289	C4
801	N-NIES-276-C395_25806-45282	C4
802	N-NIES-276-C39_32422-54497	C4
803	N-NIES-276-C40_90897-114581	C4
804	N-NIES-276-C41_94813-117729	C4
805	N-NIES-276-C42_72132-95288	C4
806	N-NIES-276-C433_22002-44023	C4
807	N-NIES-276-C43_155796-180480	C4
808	N-NIES-276-C440_25300-69865	C4
809	N-NIES-276-C448_41202-77158	C4
810	N-NIES-276-C450_68043-96203	C4
811	N-NIES-276-C463_5245-37146	C4
812	N-NIES-276-C464_6913-20975	C4
813	N-NIES-276-C469_69520-92783	C4
814	N-NIES-276-C475_18815-52467	C4
815	N-NIES-276-C489_40886-61464	C4
816	N-NIES-276-C501_45467-73391	C4
817	N-NIES-276-C504_48547-70713	C4
818	N-NIES-276-C505_63702-96677	C4
819	N-NIES-276-C513_49629-73555	C4
820	N-NIES-276-C562_62353-84621	C4
821	N-NIES-276-C569_30840-52422	C4
822	N-NIES-276-C572_39716-55432	C4
823	N-NIES-276-C584_42914-65732	C4
824	N-NIES-276-C62_35573-47368	C4
825	N-NIES-276-C62_88569-111052	C4
826	N-NIES-276-C636_65953-88789	C4
827	N-NIES-276-C638_57750-80118	C4
828	N-NIES-276-C648_40221-61862	C4
829	N-NIES-276-C65_171544-182964	C4
830	N-NIES-276-C66_113620-137719	C4
831	N-NIES-276-C670_32794-55917	C4
832	N-NIES-276-C686_27142-47470	C4
833	N-NIES-276-C69_41514-70477	C4
834	N-NIES-276-C708_619-26822	C4
835	N-NIES-276-C712_47645-69111	C4
836	N-NIES-276-C76_88252-96558	C4
837	N-NIES-276-C773_22459-52744	C4
838	N-NIES-276-C77_85008-101633	C4
839	N-NIES-276-C7_210730-233876	C4
840	N-NIES-276-C832_31905-46753	C4
841	N-NIES-276-C83_135828-149909	C4
842	N-NIES-276-C867_31018-50534	C4
843	N-NIES-276-C90_125594-149104	C4
844	N-NIES-276-C91_9134-28988	C4
845	N-NIES-276-C951_24362-44218	C4
846	N-NIES-276-C956_2772-24976	C4
847	N-NIES-276-C963_35345-57909	C4
848	N-NIES-276-C985_3537-28484	C4
849	N-NIES-276-C995_28054-50157	C4
850	N-NV281-C1035_12197-33060	C4
851	N-NV281-C110_10842-31209	C4
852	N-NV281-C1141_12146-33805	C4
853	N-NV281-C1153_31-28432	C4
854	N-NV281-C1161_9143-30715	C4
855	N-NV281-C1304_0-27847	C4
856	N-NV281-C1307_0-23397	C4
857	N-NV281-C1352_0-22994	C4
858	N-NV281-C1407_3582-25487	C4
859	N-NV281-C1620_3126-25475	C4
860	N-NV281-C1622_1832-23056	C4
861	N-NV281-C224_26690-37866	C4
862	N-NV281-C225_19802-41667	C4
863	N-NV281-C269_18308-45025	C4
864	N-NV281-C316_8948-32520	C4
865	N-NV281-C332_4630-28579	C4
866	N-NV281-C334_6904-32448	C4
867	N-NV281-C338_22436-53101	C4
868	N-NV281-C352_25229-48943	C4
869	N-NV281-C357_18001-40862	C4
870	N-NV281-C454_1827-35637	C4
871	N-NV281-C481_29696-51597	C4
872	N-NV281-C495_3585-30726	C4
873	N-NV281-C508_0-24665	C4
874	N-NV281-C529_16977-44720	C4
875	N-NV281-C629_12167-35423	C4
876	N-NV281-C687_16314-39258	C4
877	N-NV281-C699_3648-27176	C4
878	N-NV281-C795_9425-32066	C4
879	N-NV281-C817_7273-33244	C4
880	N-NV281-C819_0-24169	C4
881	N-NV281-C839_618-22669	C4
882	N-NV281-C859_5329-21800	C4
883	N-NV281-C939_2490-23236	C4
884	N-K1488-C1088_61164-90166	C5
885	N-K1488-C1139_38989-77647	C5
886	N-K1488-C1154_76374-105917	C5
887	N-K1488-C1186_13524-42452	C5
888	N-K1488-C1290_6746-37538	C5
889	N-K1488-C1316_20444-50303	C5
890	N-K1488-C1316_75526-103414	C5
891	N-K1488-C1344_41291-69576	C5
892	N-K1488-C139_145361-175812	C5
893	N-K1488-C1418_5990-38425	C5
894	N-K1488-C1436_24530-51144	C5
895	N-K1488-C1474_105858-132962	C5
896	N-K1488-C1559_79813-103824	C5
897	N-K1488-C1562_13283-56970	C5
898	N-K1488-C1585_103613-128896	C5
899	N-K1488-C158_180590-210173	C5
900	N-K1488-C1620_54750-76492	C5
901	N-K1488-C1624_14248-43157	C5
902	N-K1488-C1743_55155-83808	C5
903	N-K1488-C1761_62107-91573	C5
904	N-K1488-C179_11379-46585	C5
905	N-K1488-C2052_17430-45133	C5
906	N-K1488-C2113_54560-94263	C5
907	N-K1488-C212_108510-137801	C5
908	N-K1488-C2144_33566-61537	C5
909	N-K1488-C2273_25601-54622	C5
910	N-K1488-C2333_33545-63116	C5
911	N-K1488-C233_225826-253898	C5
912	N-K1488-C2363_29665-57321	C5
913	N-K1488-C249_168253-197383	C5
914	N-K1488-C257_237251-266540	C5
915	N-K1488-C259_278380-304952	C5
916	N-K1488-C2608_41513-68568	C5
917	N-K1488-C2739_12036-40478	C5
918	N-K1488-C2824_25155-52535	C5
919	N-K1488-C2883_19386-48303	C5
920	N-K1488-C308_236338-265588	C5
921	N-K1488-C316_223387-253834	C5
922	N-K1488-C3272_13405-42475	C5
923	N-K1488-C3580_3751-33084	C5
924	N-K1488-C379_100096-129579	C5
925	N-K1488-C381_145686-171983	C5
926	N-K1488-C402_46268-76131	C5
927	N-K1488-C5033_0-28055	C5
928	N-K1488-C50_185764-214974	C5
929	N-K1488-C522_17697-63181	C5
930	N-K1488-C535_212798-241244	C5
931	N-K1488-C56_117660-145257	C5
932	N-K1488-C630_195357-225341	C5
933	N-K1488-C648_156273-185552	C5
934	N-K1488-C666_146081-175090	C5
935	N-K1488-C671_252-29300	C5
936	N-K1488-C720_125559-161405	C5
937	N-K1488-C79_385005-413994	C5
938	N-K1488-C862_70424-97361	C5
939	N-K1488-C890_88581-152474	C5
940	N-K1488-C911_106920-127543	C5
941	N-K1488-C91_290616-320022	C5
942	N-K1488-C93_303734-333071	C5
943	N-K1855-C103_749676-777497	C5
944	N-K1855-C11_1131697-1164450	C5
945	N-K1855-C1247_42430-71362	C5
946	N-K1855-C145_293736-324598	C5
947	N-K1855-C148_616829-652223	C5
948	N-K1855-C1692_18828-45536	C5
949	N-K1855-C188_165968-203276	C5
950	N-K1855-C20_1163751-1192202	C5
951	N-K1855-C212_112975-141529	C5
952	N-K1855-C21_367966-395053	C5
953	N-K1855-C222_88955-118724	C5
954	N-K1855-C25_922556-951078	C5
955	N-K1855-C265_325578-353697	C5
956	N-K1855-C284_26687-54237	C5
957	N-K1855-C339_413697-441508	C5
958	N-K1855-C384_202358-229471	C5
959	N-K1855-C404_290081-318636	C5
960	N-K1855-C439_256976-285039	C5
961	N-K1855-C43_6269-39191	C5
962	N-K1855-C441_265948-294182	C5
963	N-K1855-C465_99071-129084	C5
964	N-K1855-C466_54964-83331	C5
965	N-K1855-C583_41716-70540	C5
966	N-K1855-C5_1580462-1604502	C5
967	N-K1855-C706_177121-204815	C5
968	N-K1855-C736_179936-208568	C5
969	N-K1855-C753_108937-137425	C5
970	N-K1855-C757_204581-238693	C5
971	N-K1855-C75_371062-399428	C5
972	N-K1855-C768_92384-122216	C5
973	N-K1855-C788_153356-181703	C5
974	N-K1855-C78_354755-398584	C5
975	N-K1855-C89_658925-687911	C5
976	N-K1855-C962_40740-67657	C5
977	N-K1855-C96_642667-671884	C5
978	N-K1855-C995_3921-47643	C5
979	N-NIES-276-C1060_4031-27421	C5
980	N-NIES-276-C14_203104-225587	C5
981	N-NIES-276-C1525_30247-51671	C5
982	N-NIES-276-C1654_6769-23626	C5
983	N-NIES-276-C206_24452-47990	C5
984	N-NIES-276-C2435_7499-31224	C5
985	N-NIES-276-C537_9029-28373	C5
986	N-NIES-276-C564_23382-43630	C5
987	N-NIES-276-C600_19787-42560	C5
988	N-NIES-276-C736_2997-26772	C5
989	N-NV281-C364_18721-44962	C5
990	N-NV281-C686_536-24369	C5
991	P-CCAP979-9-C206_45285-63403	C5
992	PLV-ACE1	C5
993	Guillardia-3	C6
994	N-K1488-C110_433839-458570	C6
995	N-K1488-C1138_68939-103213	C6
996	N-K1488-C1156_65612-97128	C6
997	N-K1488-C1282_63239-73679	C6
998	N-K1488-C1440_49056-74450	C6
999	N-K1488-C1471_73022-98398	C6
1000	N-K1488-C1476_111359-136544	C6
1001	N-K1488-C1576_15363-53005	C6
1002	N-K1488-C1596_8152-32132	C6
1003	N-K1488-C1604_13378-48754	C6
1004	N-K1488-C1744_43044-67787	C6
1005	N-K1488-C1818_15308-40591	C6
1006	N-K1488-C1896_19006-43447	C6
1007	N-K1488-C18_159370-193948	C6
1008	N-K1488-C1971_436-25317	C6
1009	N-K1488-C1973_79831-104297	C6
1010	N-K1488-C200_51754-83933	C6
1011	N-K1488-C2012_70160-96079	C6
1012	N-K1488-C213_205444-231540	C6
1013	N-K1488-C2214_57759-82988	C6
1014	N-K1488-C2396_44753-74199	C6
1015	N-K1488-C245_20612-46845	C6
1016	N-K1488-C2563_18585-43699	C6
1017	N-K1488-C2687_12584-39533	C6
1018	N-K1488-C313_212846-237031	C6
1019	N-K1488-C321_269476-295296	C6
1020	N-K1488-C4232_541-30133	C6
1021	N-K1488-C4268_12322-36457	C6
1022	N-K1488-C441_202391-227902	C6
1023	N-K1488-C4474_63-27423	C6
1024	N-K1488-C526_15158-44525	C6
1025	N-K1488-C718_14409-26636	C6
1026	N-K1488-C862_20301-44834	C6
1027	N-K1488-C874_7362-45271	C6
1028	N-K1855-C121_147358-176367	C6
1029	N-K1855-C1788_239-22642	C6
1030	N-K1855-C18_484804-509237	C6
1031	N-K1855-C2319_5687-28089	C6
1032	N-K1855-C33_912543-936089	C6
1033	N-K1855-C374_287037-321597	C6
1034	N-K1855-C449_360686-384149	C6
1035	N-K1855-C462_173785-197908	C6
1036	N-K1855-C47_331727-352251	C6
1037	N-K1855-C48_523114-550811	C6
1038	N-K1855-C592_218916-265501	C6
1039	N-K1855-C649_155230-195851	C6
1040	N-K1855-C670_122989-146956	C6
1041	N-K1855-C734_128418-140646	C6
1042	N-K1855-C85_506370-532899	C6
1043	N-N882-C271_76104-91949	C6
1044	N-NIES-276-C121_57825-87748	C6
1045	N-NIES-276-C147_59107-78626	C6
1046	N-NIES-276-C193_61373-90699	C6
1047	N-NIES-276-C256_100971-125859	C6
1048	N-NV281-C152_69186-90903	C6
1049	N-NV281-C1663_0-22915	C6
1050	N-NV281-C1664_4582-26868	C6
1051	N-NV281-C1893_0-22871	C6
1052	N-NV281-C216_0-21223	C6
1053	N-NV281-C216_22414-43236	C6
1054	N-NV281-C290_420-24796	C6
1055	N-NV281-C386_31320-53330	C6
1056	N-NV281-C705_9372-31943	C6
1057	N-NV281-C902_5454-29885	C6
1058	P-CCAP979-9-C1508_11521-54615	C6

## Sheet: Table S6
Table of contents
Supplementary Table S6: EVEs Gene content
						MCP-VIR	MCP-POL	MCP-DUF4106	mCP-R1	mCP1-MAV	mCP1-NCLDV	mCP1-PLV	mCP2-Virophage	mCP_bulzu	ATPase1-Virophage	ATPase1-PLV	ATPaseCOR-NCLDV	ATPaseCOR-PLV	ATPase-CUR	ATPase-MAVCOR	PF04665	Protease1-Virophage	ProteaseCOR-Virophage	Protease1-Adenovirus	Protease1-MAV	ProteaseCOR-MAV	ProteaseCOR-NCLDV	Protease-CUR	PF02902	PRO_ADExx	PF03175	DPOL_ADEB2	POLBc_	DNA polymerase, protein-primed	COG3378	TVpol-S3H	TIGR01613	PF09250	PF08706	PF08707	PF03288	PF05970 & PF13604	PF01541	PF10544	PF13392	PF13391	Tyrosine recombinase	PF00589	PF00665
						Major Capsids			Minor Capsids						DNA packaging ATPAse							Maturation Proteases									DNA polymerases					Primases/Helicases							Endonucleases				Integrases-recombinases
																					Pox_A32								Peptidase_C48 - only		DNA_pol_B_2	DNA polymerase - overlapping PF03175	General PolB	DPOL_HIS1I overlapping			S3H - primase_Cterm	Prim-Pol	S3H - D5 N terminal like	PriCT_2	S3H= Pox_D5	S1H PIF1	GIY-YIG	T5orf172	HNH_3	HNH_2	recombinase CRE	Phage_integrase	rve
	No.	Taxonomy_1	Taxonomy_2		Total # EVE elements per group																Poxvirus A32 protein								Ulp1 protease family, C-terminal catalytic domain		DNA polymerase type B, organellar and viral				Phage- or plasmid-associated DNA primase		primase_Cterm, PF08706 D5_N	Bifunctional DNA primase/polymerase, N-terminal	Bacteriophage/plasmid primase, P4, C-terminal	Primase C terminal 2 (PriCT-2)	Poxvirus D5 protein-like	SF1_C_RecD & DEXSc_Pif1_like & DEXSc_RecD-like	GIY-YIG catalytic domain	T5orf172 domain	HNH endonuclease	HNH endonuclease	5HXY_B, 2A3V_A	Phage integrase family	Integrase core domain
Alveolata	1	Alveolata	Alveolata	PLV and Mixed	1850	0	1709	0	80	71	0	219	0	1239	0	1156	1	0	0	0	1351	0	0	0	0	0	0	0	4	0	634	0	877	81	14	10	0	1	7	0	0	212	254	10	55	2	14	6	607
Amoebozoa	2	Amoebozoa	Amoebozoa		9	0	9	0	1	0	0	0	0	4	0	4	0	0	0	0	1	0	0	0	0	0	0	0	3	0	0	0	0	0	0	0	0	0	0	0	0	0	0	0	0	0	0	0	3
Bigyra	3	Bigyra	Bigyra		4	0	4	0	0	0	0	0	0	0	0	4	0	0	0	0	3	0	0	0	0	0	2	0	2	0	1	0	2	0	0	0	0	0	0	0	0	0	0	0	0	0	0	0	4
Chlorophyta	4	Chlorophyta	Chlorophyta		126	0	110	0	2	1	0	5	0	7	0	79	0	0	0	0	21	0	0	0	0	0	0	0	0	0	9	0	7	0	5	9	1	1	12	1	0	63	0	0	5	0	16	0	24
Cryptomonas_borealis	5	Cryptophyta	Cryptomonas_borealis		177	0	175	0	2	0	0	0	0	62	0	86	0	0	14	0	19	0	0	0	0	0	0	0	1	0	14	22	1	8	9	3	5	0	7	7	0	69	22	0	0	0	10	0	76
Cryptomonas_pyrenoidifera	6	Cryptophyta	Cryptomonas_pyrenoidifera		57	0	57	0	0	1	0	0	0	33	0	43	0	0	0	0	3	0	0	0	0	0	0	4	0	5	0	1	1	0	5	3	4	0	3	1	0	20	8	4	0	0	12	0	7
Glaucocystophyceae	7	Glaucocystophyceae	Glaucocystophyceae		156	0	2	0	1	2	15	0	0	97	0	107	1	0	17	0	139	0	0	0	0	0	0	0	0	0	49	0	21	7	38	6	13	8	40	15	0	34	5	0	40	0	0	0	85
Guillardia_theta	8	Cryptophyta	Guillardia_theta		3	0	3	0	3	0	0	0	0	3	0	3	0	0	0	0	0	0	0	0	0	0	0	0	0	0	0	0	0	0	3	0	2	1	3	3	0	0	0	0	0	0	3	0	0
Haptophyta	9	Haptophyta	Haptophyta		9	0	9	0	0	0	0	7	0	0	0	9	0	0	0	0	5	0	0	0	0	0	0	0	0	0	0	0	0	0	1	2	0	0	1	1	0	5	1	0	1	0	4	0	0
Ochrophyta	10	Ochrophyta	Ochrophyta		89	2	89	0	10	2	0	46	1	71	0	81	0	0	0	0	67	1	0	0	0	2	1	1	0	1	1	0	39	0	34	7	13	1	11	0	1	1	9	0	21	3	0	0	69
Oomycota	11	Oomycota	Oomycota		557	0	462	0	23	172	0	0	0	376	0	83	24	0	20	29	203	0	0	0	0	3	0	5	7	262	69	29	103	27	9	1	9	1	2	3	0	7	81	0	1	9	11	0	354
Opisthokonta	12	Opisthokonta	Opisthokonta		27	0	26	0	9	3	0	0	0	1	0	1	0	0	0	9	16	0	0	0	3	0	0	0	0	10	8	0	1	0	0	0	0	0	0	0	0	0	0	0	0	0	0	0	24
Parabasalia	13	Parabasalia	Parabasalia		461	0	0	118	0	0	0	0	0	0	0	215	0	0	2	0	225	0	0	0	0	0	0	0	1	0	118	0	149	73	180	0	95	0	0	0	25	0	0	100	75	0	0	0	104
Rhinomonas_nottbecki	14	Cryptophyta	Rhinomonas_nottbecki		54	0	54	0	2	0	0	6	0	50	0	49	0	0	1	0	1	0	0	0	0	1	0	0	0	0	0	2	0	0	30	10	1	0	0	21	4	8	15	0	0	0	34	0	4
Rhizaria	15	Rhizaria	Rhizaria		1393	0	1053	0	92	0	0	0	0	865	0	880	0	0	0	0	263	0	0	0	10	0	4	1	155	586	782	0	667	252	179	69	9	0	0	0	0	91	231	0	46	0	0	2	717
Rhodomonas_baltica	16	Cryptophyta	Rhodomonas_baltica		4	0	4	0	0	0	0	0	0	2	0	0	0	0	0	0	0	0	0	0	0	0	0	0	1	0	0	0	0	0	0	0	0	0	0	0	0	1	1	0	0	0	0	0	2
Rhodomonas_lacustris	17	Cryptophyta	Rhodomonas_lacustris		706	0	706	0	115	0	0	0	0	615	0	616	0	15	0	0	263	0	0	1	0	0	0	122	4	285	8	202	28	3	244	161	10	21	96	89	5	101	224	7	0	0	249	0	111
Storeatula	18	Cryptophyta	Storeatula		101	0	100	0	5	0	0	3	0	88	0	62	0	3	2	0	3	0	0	0	0	0	0	0	0	0	0	2	0	0	48	10	4	0	0	45	4	0	26	1	0	0	58	0	14
Streptophyta	19	Streptophyta	Streptophyta		34	0	29	0	0	23	0	0	0	28	0	27	0	0	0	0	0	0	0	0	0	0	0	0	0	0	0	0	0	0	8	0	3	0	11	0	0	0	0	0	0	0	22	0	0
PLV_MED1	20	Unknown	PLV_MED1	PLV References	1	0	1	0	0	0	0	1	0	1	0	1	0	0	0	0	1	0	0	0	0	0	0	0	0	0	0	0	0	0	0	0	0	0	0	0	0	1	0	0	0	0	0	0	0
PLV_RED1	21	Unknown	PLV_RED1		1	0	1	0	0	0	0	1	0	0	0	1	0	0	0	0	0	0	0	0	0	0	0	0	0	0	0	0	0	0	0	1	0	0	0	0	0	0	0	0	0	0	1	0	0
PLV-ACE1	22	Unknown	PLV-ACE1		1	0	1	0	0	0	0	0	0	1	0	1	0	0	0	0	0	0	0	0	0	0	0	0	0	0	0	0	0	0	0	0	0	0	0	0	0	1	1	0	0	0	0	0	0
PLV-GKS2643	23	Unknown	PLV-GKS2643		1	0	1	0	0	0	0	1	0	0	0	1	0	0	0	0	1	0	0	0	0	0	0	0	0	0	0	0	0	0	0	1	0	0	0	0	0	0	1	0	0	0	1	0	0
PLV-SAF2	24	Unknown	PLV-SAF2		1	0	1	0	0	0	0	0	0	0	0	1	0	0	0	0	0	0	0	0	0	0	0	0	0	0	0	0	0	0	0	0	1	0	0	0	0	0	0	0	0	0	0	0	0
PLV-SAF3	25	Unknown	PLV-SAF3		1	0	1	0	0	0	0	0	0	0	0	0	0	0	0	0	0	0	0	0	0	0	0	0	0	0	0	0	0	0	0	0	0	0	0	0	0	0	1	0	0	0	0	0	0
PLV-SAF4	26	Unknown	PLV-SAF4		1	0	1	0	0	0	0	1	0	0	0	1	0	0	0	0	0	0	0	0	0	0	0	0	0	0	0	0	0	0	0	0	0	0	0	0	0	0	1	0	0	0	0	0	0
PLV-SAF5	27	Unknown	PLV-SAF5		1	0	1	0	0	0	0	0	0	1	0	1	0	0	0	0	0	0	0	0	0	0	0	0	0	0	0	0	0	0	0	0	0	0	0	0	0	1	0	0	0	0	0	0	0
PLV-SAF6	28	Unknown	PLV-SAF6		1	0	1	0	0	0	0	0	0	0	0	1	0	0	0	0	0	0	0	0	0	0	0	0	0	0	0	0	0	0	0	0	0	0	0	0	0	1	0	0	0	0	0	0	0
PLV-SPO2	29	Unknown	PLV-SPO2		1	0	1	0	0	0	0	1	0	0	0	1	0	0	0	0	0	0	0	0	0	0	0	0	0	0	1	0	0	0	0	0	0	0	0	0	0	0	0	0	0	0	0	0	0
PLV-SPO3	30	Unknown	PLV-SPO3		1	0	1	0	0	0	0	0	0	0	0	1	0	0	0	0	0	0	0	0	0	0	0	0	0	0	1	0	0	0	0	0	0	0	0	0	0	0	0	0	0	0	0	0	0
PLV-YSL1	31	Unknown	PLV-YSL1		1	0	1	0	0	0	0	1	0	0	0	1	0	0	0	0	0	0	0	0	0	0	0	0	0	0	0	0	0	0	0	1	0	0	0	0	1	0	1	0	0	0	1	0	0
PLV-YSL2	32	Unknown	PLV-YSL2		1	0	1	0	0	0	0	0	0	1	0	0	0	1	0	0	0	0	0	0	0	0	0	0	0	0	0	0	0	0	0	0	0	0	0	0	0	1	0	0	0	0	0	0	0
PLV-YSL3	33	Unknown	PLV-YSL3		1	0	1	0	0	0	0	0	0	0	0	1	0	0	0	0	0	0	0	0	0	0	0	0	0	0	0	0	0	0	0	0	0	0	0	0	0	0	0	0	0	0	0	0	0
PLV-YSL4	34	Unknown	PLV-YSL4		1	0	1	0	1	0	0	0	0	1	0	0	0	0	0	0	0	0	0	0	0	0	0	0	0	0	0	0	0	0	0	0	0	0	0	0	0	1	0	0	0	0	0	0	0
PLV-YSL5	35	Unknown	PLV-YSL5		1	0	1	0	0	0	0	0	0	1	0	0	0	1	0	0	0	0	0	0	0	0	0	0	0	0	1	0	0	0	0	0	0	0	0	0	0	0	0	0	0	0	0	0	0
PLV-YSL6	36	Unknown	PLV-YSL6		1	0	1	0	0	0	0	0	0	0	0	1	0	0	0	0	0	0	0	0	0	0	0	0	0	0	0	0	0	0	0	0	0	0	0	0	0	0	1	0	1	0	0	0	0
PLV-refs		Unknown	PLV-refs		17	0	17	0	1	0	0	6	0	6	0	13	0	2	0	0	2	0	0	0	0	0	0	0	0	0	3	0	0	0	0	3	1	0	0	0	1	6	6	0	1	0	3	0	0
Amoebozoa	37	Amoebozoa	Amoebozoa	Virophages	2	2	0	0	0	0	0	0	1	2	2	0	0	0	0	0	0	2	0	0	0	0	0	0	0	0	0	0	0	0	0	2	0	0	0	0	0	0	0	0	0	0	0	0	0
Bigyra	38	Bigyra	Bigyra		14	14	0	0	0	0	0	0	13	0	1	0	0	0	0	0	0	1	3	0	0	0	0	0	0	0	0	0	4	0	1	0	0	0	0	2	0	5	3	0	0	0	1	0	14
Chlorophyta	39	Chlorophyta	Chlorophyta		1	1	0	0	0	0	0	0	1	1	1	0	0	0	0	0	0	1	0	0	0	0	0	0	0	0	0	0	0	0	0	0	0	0	1	1	0	0	0	0	0	0	1	0	0
Heterolobosea	40	Heterolobosea	Heterolobosea		2	2	0	0	0	0	0	0	2	0	0	0	0	0	0	0	0	2	0	0	0	0	0	0	0	0	0	0	0	0	0	0	0	0	0	0	0	1	1	0	0	0	0	0	1
Ochrophyta	41	Ochrophyta	Ochrophyta		16	15	0	0	0	0	0	0	6	6	14	0	0	0	0	0	0	4	2	0	0	0	0	0	1	6	0	0	4	0	0	0	0	0	0	0	0	0	1	0	5	0	0	0	10
Dishui_Lake_viropahge_2	42	Unknown	Dishui_Lake_viropahge_2		1	1	0	0	0	0	0	0	1	1	1	0	0	0	0	0	0	1	0	0	0	0	0	0	0	0	0	0	0	0	0	1	0	0	0	0	0	0	0	0	0	0	1	0	0
Organic_Lake_virophage_HQ704801-1	43	Unknown	Organic_Lake_virophage_HQ704801-1		1	1	0	0	0	0	0	0	1	1	1	0	0	0	0	0	0	1	0	0	0	0	0	0	0	0	0	0	0	0	0	1	0	0	0	0	0	0	1	0	0	0	1	0	0
Qinghai_Lake_virophage	44	Unknown	Qinghai_Lake_virophage		1	1	0	0	0	0	0	0	1	1	1	0	0	0	0	0	0	1	0	0	0	0	0	0	0	0	0	0	0	0	0	1	0	0	0	0	0	0	0	0	0	0	0	0	0
Yellowstone_Lake_virophage_4	45	Unknown	Yellowstone_Lake_virophage_4		1	1	0	0	0	0	0	0	1	1	1	0	0	0	0	0	0	1	0	0	0	0	0	0	0	0	0	0	0	0	0	0	0	0	0	0	0	0	1	0	0	0	1	0	0
Yellowstone_Lake_virophage_6	46	Unknown	Yellowstone_Lake_virophage_6		1	1	0	0	0	0	0	0	1	1	1	0	0	0	0	0	0	1	0	0	0	0	0	0	0	0	0	0	0	0	0	1	0	0	1	0	0	0	1	0	0	0	1	0	0
Virophages			Virophages		40	39	0	0	0	0	0	0	28	14	23	0	0	0	0	0	0	15	5	0	0	0	0	0	1	6	0	0	8	0	1	6	0	0	2	3	0	6	8	0	5	0	6	0	25
			Percent (%) of total PLVs or virophages containing the indicated protein or protein domain	Alveolata	1850	0	92	0	4	4	0	12	0	67	0	62	0	0	0	0	73	0	0	0	0	0	0	0	0	0	34	0	47	4	1	1	0	0	0	0	0	11	14	1	3	0	1	0	33
				Amoebozoa	9	0	100	0	11	0	0	0	0	44	0	44	0	0	0	0	11	0	0	0	0	0	0	0	33	0	0	0	0	0	0	0	0	0	0	0	0	0	0	0	0	0	0	0	33
				Bigyra	4	0	100	0	0	0	0	0	0	0	0	100	0	0	0	0	75	0	0	0	0	0	50	0	50	0	25	0	50	0	0	0	0	0	0	0	0	0	0	0	0	0	0	0	100
				Chlorophyta	126	0	87	0	2	1	0	4	0	6	0	63	0	0	0	0	17	0	0	0	0	0	0	0	0	0	7	0	6	0	4	7	1	1	10	1	0	50	0	0	4	0	13	0	19
				Cryptomonas_borealis	177	0	99	0	1	0	0	0	0	35	0	49	0	0	8	0	11	0	0	0	0	0	0	0	1	0	8	12	1	5	5	2	3	0	4	4	0	39	12	0	0	0	6	0	43
				Cryptomonas_pyrenoidifera	57	0	100	0	0	2	0	0	0	58	0	75	0	0	0	0	5	0	0	0	0	0	0	7	0	9	0	2	2	0	9	5	7	0	5	2	0	35	14	7	0	0	21	0	12
				Glaucocystophyceae	156	0	1	0	1	1	10	0	0	62	0	69	1	0	11	0	89	0	0	0	0	0	0	0	0	0	31	0	13	4	24	4	8	5	26	10	0	22	3	0	26	0	0	0	54
				Guillardia_theta	3	0	100	0	100	0	0	0	0	100	0	100	0	0	0	0	0	0	0	0	0	0	0	0	0	0	0	0	0	0	100	0	67	33	100	100	0	0	0	0	0	0	100	0	0
				Haptophyta	9	0	100	0	0	0	0	78	0	0	0	100	0	0	0	0	56	0	0	0	0	0	0	0	0	0	0	0	0	0	11	22	0	0	11	11	0	56	11	0	11	0	44	0	0
				Ochrophyta	89	2	100	0	11	2	0	52	1	80	0	91	0	0	0	0	75	1	0	0	0	2	1	1	0	1	1	0	44	0	38	8	15	1	12	0	1	1	10	0	24	3	0	0	78
				Oomycota	557	0	83	0	4	31	0	0	0	68	0	15	4	0	4	5	36	0	0	0	0	1	0	1	1	47	12	5	18	5	2	0	2	0	0	1	0	1	15	0	0	2	2	0	64
				Opisthokonta	27	0	96	0	33	11	0	0	0	4	0	4	0	0	0	33	59	0	0	0	11	0	0	0	0	37	30	0	4	0	0	0	0	0	0	0	0	0	0	0	0	0	0	0	89
				Parabasalia	461	0	0	26	0	0	0	0	0	0	0	47	0	0	0	0	49	0	0	0	0	0	0	0	0	0	26	0	32	16	39	0	21	0	0	0	5	0	0	22	16	0	0	0	23
				Rhinomonas_nottbecki	54	0	100	0	4	0	0	11	0	93	0	91	0	0	2	0	2	0	0	0	0	2	0	0	0	0	0	4	0	0	56	19	2	0	0	39	7	15	28	0	0	0	63	0	7
				Rhizaria	1393	0	76	0	7	0	0	0	0	62	0	63	0	0	0	0	19	0	0	0	1	0	0	0	11	42	56	0	48	18	13	5	1	0	0	0	0	7	17	0	3	0	0	0	51
				Rhodomonas_baltica	4	0	100	0	0	0	0	0	0	50	0	0	0	0	0	0	0	0	0	0	0	0	0	0	25	0	0	0	0	0	0	0	0	0	0	0	0	25	25	0	0	0	0	0	50
				Rhodomonas_lacustris	706	0	100	0	16	0	0	0	0	87	0	87	0	2	0	0	37	0	0	0	0	0	0	17	1	40	1	29	4	0	35	23	1	3	14	13	1	14	32	1	0	0	35	0	16
				Storeatula	101	0	99	0	5	0	0	3	0	87	0	61	0	3	2	0	3	0	0	0	0	0	0	0	0	0	0	2	0	0	48	10	4	0	0	45	4	0	26	1	0	0	57	0	14
				Streptophyta	34	0	85	0	0	68	0	0	0	82	0	79	0	0	0	0	0	0	0	0	0	0	0	0	0	0	0	0	0	0	24	0	9	0	32	0	0	0	0	0	0	0	65	0	0
				PLV-refs	17	0	100	0	6	0	0	35	0	35	0	76	0	12	0	0	12	0	0	0	0	0	0	0	0	0	18	0	0	0	0	18	6	0	0	0	6	35	35	0	6	0	18	0	0
				Virophages	40	98	0	0	0	0	0	0	70	35	58	0	0	0	0	0	0	38	13	0	0	0	0	0	3	15	0	0	20	0	3	15	0	0	5	8	0	15	20	0	13	0	15	0	63
[truncated: 23 more columns]

## Sheet: Table S7
Table of contents
Supplementary Table S7: Major Capsid Proteins (MCPs) expressed in culture
1	No.	Transcript number
2	Organism	Taxonomy of the organism expressing the transcript
3	Transcript_id	Transcript identifier
4	Length (bp)	Transcript length in basepairs
5	GC%	GC% content
6	num_proteins	Number of proteins encoded in the same transcript
7	coding_density	Coding density as percent of transcript length
8	MCP id	Major Capsid Protein identifier
9	plen	Protein length in aminoacids AA
10	tophmm	Best HMM match name
11	tophmmlen	Best HMM match length (AA)
12	topscore	Best HMM match score
13	hmm_cov	Coverage of HMM (%)
14	protein_cov	Coverage of MCP protein (%)
15	covlen_hmm	Covered length of HMM (AA)
16	covlen_protein	Covered length of MCP protein (AA)
17	grade	grade of match (1: prot_cov ≥ 80 & hmm_cov ≥ 80, 2: prot_cov ≥ 65 & hmm_cov ≥ 65, 3:prot_cov ≥ 75)
18	Co-expressed gene id	Identifier of genes found co-expressed with MCPs (only shown if annoation could be assigned)
19	Annotation	Annotation by HHpred (PDB_mmCIF70_3_Jan; Pfam-A_v37; UniProt-SwissProt-viral70_3_Nov_2021; NCBI_Conserved_Domains(CD)_v3.19)
20	Probability	Probability of the sequence match (%)
21	E-value	E-value for the sequence match
22	Score	Raw alignment score
23	SS	Secondary structure score
24	Aligned cols	The number of aligned columns in the alignment
25	Target Length	The length of the target sequence (in amino acids) used in the alignment
No.	Organism	Transcript_id	Length (bp)	GC%	num_proteins	coding_density	MCP id	plen	tophmm	tophmmlen	topscore	hmm_cov	protein_cov	covlen_hmm	covlen_protein	grade	Co-expressed gene id	Annotation	Probability	E-value	Score	SS	Aligned cols	Target Length
1	Hydrurus foetidus	@ERR2869483.6109	4037	36.09	5	81.89	@ERR2869483.6109-cds1|@ERR2869483.6109	441	MCP00005-polinton	424	447.6	100	100	424	441	grade1	@ERR2869483.6109-cds3|@ERR2869483.6109	8H2I_bG P1v1; giant virus, nucleocytoplasmic large DNA viruses (NCLDVs), viral assembly, Paramecium bursaria chlorella virus 1	99.91	3e-23	190.87	16.4	140	530
2	Hydrurus foetidus	@ERR2869484.5024	3750	34.4	6	64.16	@ERR2869484.5024-cds1|@ERR2869484.5024	422	MCP00005-polinton	424	435.1	93.16	97.16	395	410	grade1	NA	NA	NA	NA	NA	NA	NA	NA
3	Rhodomonas lacustris	R-N882-C2348	4399	41.83	4	60.9	R-N882-C2348-cds4|R-N882-C2348	460	MCP00013-polinton	597	627.2	80.07	99.78	478	459	grade1	R-N882-C2348-cds3|R-N882-C2348	cd11301 Fut1_Fut2_like; Alpha-1,2-fucosyltransferase.	99.48	6.4e-13	108.68	10.3	113	263
4	Cryptomonas borealis	R-NIES-276-C26027	875	33.94	1	99.43	R-NIES-276-C26027-cds1|R-NIES-276-C26027	290	MCP00079-polinton	428	267.8	56.78	84.48	243	245	grade3	NA	NA	NA	NA	NA	NA	NA	NA
5	Cryptomonas borealis	R-NIES-276-C17048	1120	30.18	1	92.14	R-NIES-276-C17048-cds1|R-NIES-276-C17048	344	MCP00013-polinton	597	307.7	61.31	98.84	366	340	grade3	NA	NA	NA	NA	NA	NA	NA	NA
6	Cryptomonas borealis	R-NIES-276-C22003	969	30.34	2	96.28	R-NIES-276-C22003-cds1|R-NIES-276-C22003	253	MCP00079-polinton	428	128.9	55.84	99.6	239	252	grade3	NA	NA	NA	NA	NA	NA	NA	NA
7	Cryptomonas borealis	R-NIES-276-C21593	979	33.91	1	99.9	R-NIES-276-C21593-cds1|R-NIES-276-C21593	326	MCP00060-polinton	405	155.2	61.48	83.74	249	273	grade3	NA	NA	NA	NA	NA	NA	NA	NA
8	Hydrurus foetidus	@ERR2869484.10040	3178	32.66	6	70.7	@ERR2869484.10040-cds1|@ERR2869484.10040	276	MCP00005-polinton	424	260.4	56.37	93.48	239	258	grade3	@ERR2869484.10040-cds2|@ERR2869484.10040	8H2I_bG P1v1; giant virus, nucleocytoplasmic large DNA viruses (NCLDVs), viral assembly, Paramecium bursaria chlorella virus 1	99.89	1.3e-21	185.55	17.7	140	530
9	Rhodomonas lacustris	R-N882-C5329	3114	37.99	3	73.6	R-N882-C5329-cds3|R-N882-C5329	320	MCP00013-polinton	597	477.4	54.44	99.38	325	318	grade3	NA	NA	NA	NA	NA	NA	NA	NA

## Sheet: Table S8
Table of contents
Supplementary Table S8: Genes from endogenous PLVs expressed in culture conditions
1	No.	Number of the alignment
2	Taxonomic_Group	Broad scale taxonomic group
3	Organism	Taxonomy of the organism
4	Qname MCP	Query sequence name (predicted MCP gene)
5	qlen	Query sequence length
6	qstart	Start position of the alignment on the query
7	qend	End position of the alignment on the query
8	strand	Strand orientation of the query (+ or -)
9	tname	Target genome-integrated PLV sequence name
10	tlen	Target sequence length
11	tstart	Start position of the alignment on the target
12	tend	End position of the alignment on the target
13	nmatch	Number of matching bases in the alignment
14	alen	Alignment length (including gaps)
15	mapq	Mapping quality score
16	pc_cov	Percent coverage of the alignment
17	Num. Mismatches	Number of mismatched bases (NM)
18	ms	Dynamic programming score for the best alignment segment (ms)
19	DP alignment score	Overall dynamic programming alignment score (AS)
20	Num. Ambiguous Bases	Number of ambiguous bases (nn)
21	Type of Aln.	Type of alignment (e.g., primary or secondary) (TP)
22	CIGAR String	Encoded representation of alignment operations
No.	Taxonomic_Group	Organism	Qname MCP	qlen	qstart	qend	strand	tname	tlen	tstart	tend	nmatch	alen	mapq	pc_cov	Num. Mismatches	DP score of the max scoring segment in the alignment	DP alignment score	Num. Ambiguous Bases	Type of Aln.	CIGAR String
1	Cryptophyceae	Rhodomonas lacustris NIVA-8/82	R-N882-C2348-cds4|R-N882-C2348	1383	87	1383	-	N-N882-C42_88335-110026	21691	983	2281	1290	1298	60	93.85	8	1131	1131	0	Primary	cg:Z:211M2D1085M
2	Cryptophyceae	Rhodomonas lacustris NIVA-8/82	R-N882-C2348-cds4|R-N882-C2348	1383	87	1383	+	N-N882-C6_244173-264795	20622	18310	19606	1280	1296	0	93.71	16	1042	976	0	Secondary	cg:Z:1296M
3	Cryptophyceae	Rhodomonas lacustris NIVA-8/82	R-N882-C2348-cds4|R-N882-C2348	1383	91	1383	-	N-N882-C26_348896-369573	20677	961	2253	1271	1292	0	93.42	21	978	872	0	Secondary	cg:Z:1292M
4	Cryptophyceae	Rhodomonas lacustris NIVA-8/82	R-N882-C2348-cds4|R-N882-C2348	1383	91	1383	+	N-N882-C8_1331925-1352251	20326	17874	19167	1258	1293	0	93.49	35	675	570	0	Secondary	cg:Z:821M1D471M
5	Cryptophyceae	Rhodomonas lacustris NIVA-8/82	R-N882-C5329-cds3|R-N882-C5329	963	0	963	-	N-N882-C17_2707569-2727005	19436	1085	2048	963	963	0	100	0	963	963	0	Primary	cg:Z:963M
6	Cryptophyceae	Rhodomonas lacustris NIVA-8/82	R-N882-C5329-cds3|R-N882-C5329	963	0	963	-	N-N882-C192_359828-379945	20117	356	1319	963	963	0	100	0	963	963	0	Secondary	cg:Z:963M
7	Cryptophyceae	Rhodomonas lacustris NIVA-8/82	R-N882-C5329-cds3|R-N882-C5329	963	107	963	+	N-N882-C192_623217-642722	19505	17565	18421	856	856	0	88.89	0	856	856	0	Secondary	cg:Z:856M
8	Ochrophyta	Hydrurus foetidus	@ERR2869483.6109-cds1|@ERR2869483.6109	1326	0	1307	+	N-HFG070301-C668_37173-56251	19078	17142	18449	1295	1307	60	98.57	12	1067	1067	0	Primary	cg:Z:1307M
9	Ochrophyta	Hydrurus foetidus	@ERR2869484.5024-cds1|@ERR2869484.5024	1269	0	1267	-	N-HFG070301-C1715_4240-25699	21459	5764	7032	1249	1269	60	100	20	849	839	0	Primary	cg:Z:39M1I168M2D1059M
10	Cryptophyceae	Cryptomonas borealis NIES-276	R-NIES-276-C17048-cds1|R-NIES-276-C17048	1032	144	947	-	N-NIES-276-C103_124612-151391	26779	16749	17553	772	804	60	77.91	32	243	141	0	Primary	cg:Z:62M1D741M
11	Cryptophyceae	Cryptomonas borealis NIES-276	R-NIES-276-C21593-cds1|R-NIES-276-C21593	978	12	978	+	N-NIES-276-C23_99128-124161	25033	13148	14114	955	966	1	98.77	11	746	746	0	Primary	cg:Z:966M
12	Cryptophyceae	Cryptomonas borealis NIES-276	R-NIES-276-C21593-cds1|R-NIES-276-C21593	978	12	978	+	N-NIES-276-C174_92843-119292	26449	13570	14536	954	966	0	98.77	12	726	726	0	Secondary	cg:Z:966M
13	Cryptophyceae	Cryptomonas borealis NIES-276	R-NIES-276-C21593-cds1|R-NIES-276-C21593	978	12	978	-	N-NIES-276-C489_40886-61464	20578	12816	13782	950	966	0	98.77	16	646	646	0	Secondary	cg:Z:966M
14	Cryptophyceae	Cryptomonas borealis NIES-276	R-NIES-276-C21593-cds1|R-NIES-276-C21593	978	12	978	+	N-NIES-276-C30_64693-103791	39098	22751	23720	954	971	0	99.28	17	626	626	0	Secondary	cg:Z:245M4D4M2I78M1D637M
15	Cryptophyceae	Cryptomonas borealis NIES-276	R-NIES-276-C21593-cds1|R-NIES-276-C21593	978	12	978	+	N-NIES-276-C365_39847-56920	17073	8220	9187	951	967	0	98.88	16	624	624	0	Secondary	cg:Z:329M1D637M
16	Cryptophyceae	Cryptomonas borealis NIES-276	R-NIES-276-C21593-cds1|R-NIES-276-C21593	978	12	978	+	N-NIES-276-C773_22459-52744	30285	8697	9663	947	966	0	98.77	19	586	586	0	Secondary	cg:Z:966M
17	Cryptophyceae	Cryptomonas borealis NIES-276	R-NIES-276-C21593-cds1|R-NIES-276-C21593	978	12	978	-	N-NIES-276-C36_167469-188733	21264	11752	12718	947	966	0	98.77	19	586	586	0	Secondary	cg:Z:966M
18	Cryptophyceae	Cryptomonas borealis NIES-276	R-NIES-276-C21593-cds1|R-NIES-276-C21593	978	12	978	+	N-NIES-276-C1419_6767-28007	21240	8595	9562	949	967	0	98.88	18	584	584	0	Secondary	cg:Z:251M1D715M
19	Cryptophyceae	Cryptomonas borealis NIES-276	R-NIES-276-C21593-cds1|R-NIES-276-C21593	978	12	978	-	N-NIES-276-C119_69517-91147	21630	11690	12656	946	966	0	98.77	20	566	566	0	Secondary	cg:Z:966M
20	Cryptophyceae	Cryptomonas borealis NIES-276	R-NIES-276-C21593-cds1|R-NIES-276-C21593	978	12	978	-	N-NIES-276-C1249_36635-57726	21091	11430	12397	948	967	0	98.88	19	564	564	0	Secondary	cg:Z:714M1D252M
21	Cryptophyceae	Cryptomonas borealis NIES-276	R-NIES-276-C21593-cds1|R-NIES-276-C21593	978	12	978	+	N-NIES-276-C450_68043-96203	28160	8341	9309	949	968	0	98.98	19	558	542	0	Secondary	cg:Z:245M1D695M1D26M
22	Cryptophyceae	Cryptomonas borealis NIES-276	R-NIES-276-C21593-cds1|R-NIES-276-C21593	978	12	978	+	N-NIES-276-C372_39636-60981	21345	8622	9588	945	966	0	98.77	21	552	546	0	Secondary	cg:Z:966M
23	Cryptophyceae	Cryptomonas borealis NIES-276	R-NIES-276-C21593-cds1|R-NIES-276-C21593	978	12	978	-	N-NIES-276-C1271_22515-44670	22155	11752	12718	944	966	0	98.77	22	552	526	0	Secondary	cg:Z:966M
24	Cryptophyceae	Cryptomonas borealis NIES-276	R-NIES-276-C21593-cds1|R-NIES-276-C21593	978	12	978	-	N-NIES-276-C209_99557-113982	14425	6884	7850	945	966	0	98.77	21	546	546	0	Secondary	cg:Z:966M
25	Cryptophyceae	Cryptomonas borealis NIES-276	R-NIES-276-C21593-cds1|R-NIES-276-C21593	978	12	978	-	N-NIES-276-C708_619-26822	26203	21246	22213	942	967	0	98.88	25	536	444	0	Secondary	cg:Z:26M1D940M
26	Cryptophyceae	Cryptomonas borealis NIES-276	R-NIES-276-C21593-cds1|R-NIES-276-C21593	978	12	978	+	N-NIES-276-C2006_19952-41250	21298	8525	9491	943	966	0	98.77	23	532	506	0	Secondary	cg:Z:966M
27	Cryptophyceae	Cryptomonas borealis NIES-276	R-NIES-276-C21593-cds1|R-NIES-276-C21593	978	12	978	+	N-NIES-276-C20_170226-194878	24652	8272	9240	942	968	0	98.98	26	512	441	0	Secondary	cg:Z:102M2D864M
28	Cryptophyceae	Cryptomonas borealis NIES-276	R-NIES-276-C21593-cds1|R-NIES-276-C21593	978	12	978	+	N-NIES-276-C712_47645-69111	21466	8330	9296	940	966	0	98.77	26	472	446	0	Secondary	cg:Z:966M
29	Cryptophyceae	Cryptomonas borealis NIES-276	R-NIES-276-C26027-cds1|R-NIES-276-C26027	873	0	873	+	N-NIES-276-C36_128174-147600	19426	6295	7172	868	877	60	100.46	9	683	683	0	Primary	cg:Z:108M3D29M1D736M
30	Cryptophyceae	Cryptomonas borealis NIES-276	R-NIES-276-C26027-cds1|R-NIES-276-C26027	873	0	873	+	N-NIES-276-C867_31018-50534	19516	6288	7162	859	877	0	100.46	18	603	512	0	Secondary	cg:Z:101M3I4M3D27M1D738M
31	Cryptophyceae	Cryptomonas borealis NIES-276	R-NIES-276-C26027-cds1|R-NIES-276-C26027	873	0	873	-	N-NIES-276-C1857_16011-37165	21154	11617	12493	856	876	0	100.34	20	490	446	0	Secondary	cg:Z:443M2D392M1D38M
																											cg:Z:769M

## Sheet: Table S9
Table of contents
Supplementary Table S9: MCPs found expressed in a freshwater reservoir
1	No.	Transcript number
2	Transcript id	Transcript identifier
3	Length (bp)	Transcript length in basepairs
4	GC%	GC% content
5	num_proteins	Number of proteins encoded in the same transcript
6	coding_density	Coding density as percent of transcript length
7	MCP protein id	Major Capsid Protein identifier
8	plen	Protein length in aminoacids AA
9	tophmm	Best HMM match name
10	tophmmlen	Best HMM match length (AA)
11	topscore	Best HMM match score
12	hmm_cov	Coverage of HMM (%)
13	protein_cov	Coverage of MCP protein (%)
14	covlen_hmm	Covered length of HMM (AA)
15	covlen_protein	Covered length of MCP protein (AA)
16	grade	grade of match (1: prot_cov ≥ 80 & hmm_cov ≥ 80, 2: prot_cov ≥ 65 & hmm_cov ≥ 65, 3:prot_cov ≥ 75)
17	Co-expressed gene id	Identifier of genes found co-expressed with MCPs (only shown if annoation could be assigned)
18	Annotation	Annotation by HHpred (PDB_mmCIF70_3_Jan; Pfam-A_v37; UniProt-SwissProt-viral70_3_Nov_2021; NCBI_Conserved_Domains(CD)_v3.19)
19	Probability	Probability of the sequence match (%)
20	E-value	E-value for the sequence match
21	Score	Raw alignment score
22	SS	Secondary structure score
23	Aligned cols	The number of aligned columns in the alignment
24	Target Length	The length of the target sequence (in amino acids) used in the alignment
25	taxid	The unique Taxonomy ID assigned to the species or organism in the NCBI Taxonomy database
26	Taxonomic level	The taxonomic rank of the identified organism (e.g., species, genus, family)
27	Species	The scientific name of the species associated with the taxid
28	Prot_frags	The number of protein fragments identified and assigned to this taxonomic level
29	Received_Label	The taxonomic label assigned to the protein based on the classification process
30	Agree_wLabel	Indicates whether the assigned label agrees with the predicted taxonomy (e.g., yes/no or confidence level)
31	minsLOG(E-value)	The minimum negative logarithm of the E-value for the identified protein fragments, indicating alignment significance (higher values suggest stronger matches)
32	Taxonomy	The full hierarchical taxonomy path of the organism, from the root
No.	Transcript id	Length (bp)	GC%	num_proteins	coding_density	MCP protein id	plen	tophmm	tophmmlen	topscore	hmm_cov	protein_cov	covlen_hmm	covlen_protein	grade	Co-expressed gene id	Annotation	Probability	E-value	Score	SS	Aligned cols	Target Length	taxid	Taxonomic level	Species	Prot_frags	Received_Label	Agree_wLabel	minsLOG(E-value)	Taxonomy
1	RE-16aug20-ssRNA-C10711	3525	30.81	4	96.43	RE-16aug20-ssRNA-C10711-cds2|RE-16aug20-ssRNA-C10711	587	MCP00013-polinton	597	862.9	99.66	99.66	595	585	grade1	RE-16aug20-ssRNA-C10711-cds3|RE-16aug20-ssRNA-C10711	PF18186.6 ; SLATT_4 ; SMODS and SLOG-associating 2TM effector domain family 4	99.89	7.2e-21	139.61	19.2	146	164	37096	genus	Rhodomonas	2	1	1	1	-_cellular organisms;d_Eukaryota;c_Cryptophyceae;o_Pyrenomonadales;f_Pyrenomonadaceae;g_Rhodomonas
2	RE-16aug20-ssRNA-C42923	1839	31.76	3	94.29	RE-16aug20-ssRNA-C42923-cds2|RE-16aug20-ssRNA-C42923	478	MCP00049-polinton	476	625	99.37	99.58	473	476	grade1	NA	NA	NA	NA	NA	NA	NA	NA	NA	NA	NA	NA	NA	NA	NA	NA
3	RE-16aug20-ssRNA-C32293	2110	61.94	1	98.39	RE-16aug20-ssRNA-C32293-cds1|RE-16aug20-ssRNA-C32293	692	MCP00074-virophage	717	802.4	98.88	98.7	709	683	grade1	NA	NA	NA	NA	NA	NA	NA	NA	1557033	species	Yellowstone Lake virophage 5	1	1	1	1	d_Viruses;-_Varidnaviria;k_Bamfordvirae;p_Preplasmiviricota;c_Maveriviricetes;o_Priklausovirales;f_Lavidaviridae;-_unclassified Lavidaviridae;s_Yellowstone Lake virophage 5
4	RE-16aug20-ssRNA-C43171	1834	34.68	2	96.18	RE-16aug20-ssRNA-C43171-cds1|RE-16aug20-ssRNA-C43171	561	MCP00013-polinton	597	814.8	98.66	100	589	561	grade1	NA	NA	NA	NA	NA	NA	NA	NA	37096	genus	Rhodomonas	2	2	2	1	-_cellular organisms;d_Eukaryota;c_Cryptophyceae;o_Pyrenomonadales;f_Pyrenomonadaceae;g_Rhodomonas
5	RE-16aug20-ssRNA-C48428	1733	29.02	3	95.73	RE-16aug20-ssRNA-C48428-cds2|RE-16aug20-ssRNA-C48428	464	MCP00063-polinton	479	699.2	96.87	98.71	464	458	grade1	NA	NA	NA	NA	NA	NA	NA	NA	NA	NA	NA	NA	NA	NA	NA	NA
6	RE-16aug20-ssRNA-C24194	2429	36.02	3	95.47	RE-16aug20-ssRNA-C24194-cds3|RE-16aug20-ssRNA-C24194	473	MCP00049-polinton	476	576.5	96.64	99.79	460	472	grade1	NA	NA	NA	NA	NA	NA	NA	NA	NA	NA	NA	NA	NA	NA	NA	NA
7	RE-16aug20-ssRNA-C46517	1768	35.41	1	90.95	RE-16aug20-ssRNA-C46517-cds1|RE-16aug20-ssRNA-C46517	536	MCP00008-polinton	482	381	91.08	85.07	439	456	grade1	NA	NA	NA	NA	NA	NA	NA	NA	2898	species	Cryptomonas paramecium	1	1	1	1	-_cellular organisms;d_Eukaryota;c_Cryptophyceae;o_Cryptomonadales;f_Cryptomonadaceae;g_Cryptomonas;s_Cryptomonas paramecium
8	RE-16aug20-ssRNA-C30821	2157	32.59	3	94.71	RE-16aug20-ssRNA-C30821-cds1|RE-16aug20-ssRNA-C30821	513	MCP00013-polinton	597	720.8	87.1	99.42	520	510	grade1	RE-16aug20-ssRNA-C30821-cds2|RE-16aug20-ssRNA-C30821	PF18186.6 ; SLATT_4 ; SMODS and SLOG-associating 2TM effector domain family 4	93.91	1.6	28.93	7.2	77	164	37096	genus	Rhodomonas	1	1	1	1	-_cellular organisms;d_Eukaryota;c_Cryptophyceae;o_Pyrenomonadales;f_Pyrenomonadaceae;g_Rhodomonas
9	RE-16aug20-ssRNA-C38418	1942	29.25	3	93.77	RE-16aug20-ssRNA-C38418-cds1|RE-16aug20-ssRNA-C38418	497	MCP00013-polinton	597	673	85.76	100	512	497	grade1	NA	NA	NA	NA	NA	NA	NA	NA	37096	genus	Rhodomonas	1	1	1	1	-_cellular organisms;d_Eukaryota;c_Cryptophyceae;o_Pyrenomonadales;f_Pyrenomonadaceae;g_Rhodomonas
10	RE-16aug20-ssRNA-C65893	1476	35.3	1	91.46	RE-16aug20-ssRNA-C65893-cds1|RE-16aug20-ssRNA-C65893	450	MCP00079-polinton	428	307	84.81	85.78	363	386	grade1	NA	NA	NA	NA	NA	NA	NA	NA	233186	species	Cryptomonas curvata	1	1	1	1	-_cellular organisms;d_Eukaryota;c_Cryptophyceae;o_Cryptomonadales;f_Cryptomonadaceae;g_Cryptomonas;s_Cryptomonas curvata
11	RE-16aug20-ssRNA-C110386	1117	32.5	1	99.91	RE-16aug20-ssRNA-C110386-cds1|RE-16aug20-ssRNA-C110386	372	MCP00079-polinton	428	339.6	76.64	88.98	328	331	grade2	NA	NA	NA	NA	NA	NA	NA	NA	2898	species	Cryptomonas paramecium	2	2	2	1	-_cellular organisms;d_Eukaryota;c_Cryptophyceae;o_Cryptomonadales;f_Cryptomonadaceae;g_Cryptomonas;s_Cryptomonas paramecium
12	RE-16aug20-ssRNA-C66817	1465	31.54	2	97.47	RE-16aug20-ssRNA-C66817-cds1|RE-16aug20-ssRNA-C66817	381	MCP00049-polinton	476	438.1	75.63	100	360	381	grade2	NA	NA	NA	NA	NA	NA	NA	NA	NA	NA	NA	NA	NA	NA	NA	NA
13	RE-16aug20-ssRNA-C113386	1100	50.73	1	99.82	RE-16aug20-ssRNA-C113386-cds1|RE-16aug20-ssRNA-C113386	366	MCP00073-polinton	478	69.3	74.06	90.71	354	332	grade2	NA	NA	NA	NA	NA	NA	NA	NA	NA	NA	NA	NA	NA	NA	NA	NA
14	RE-16aug20-ssRNA-C126232	1035	29.47	1	100	RE-16aug20-ssRNA-C126232-cds1|RE-16aug20-ssRNA-C126232	345	MCP00063-polinton	479	465.2	73.9	99.71	354	344	grade2	NA	NA	NA	NA	NA	NA	NA	NA	NA	NA	NA	NA	NA	NA	NA	NA
15	RE-16aug20-ssRNA-C67991	1451	29.29	2	96.76	RE-16aug20-ssRNA-C67991-cds1|RE-16aug20-ssRNA-C67991	430	MCP00079-polinton	428	352.2	72.43	72.56	310	312	grade2	NA	NA	NA	NA	NA	NA	NA	NA	2898	species	Cryptomonas paramecium	1	1	1	1	-_cellular organisms;d_Eukaryota;c_Cryptophyceae;o_Cryptomonadales;f_Cryptomonadaceae;g_Cryptomonas;s_Cryptomonas paramecium
16	RE-16aug20-ssRNA-C112198	1107	33.24	1	100	RE-16aug20-ssRNA-C112198-cds1|RE-16aug20-ssRNA-C112198	369	MCP00079-polinton	428	348.4	72.2	85.37	309	315	grade2	NA	NA	NA	NA	NA	NA	NA	NA	2898	species	Cryptomonas paramecium	1	1	1	1	-_cellular organisms;d_Eukaryota;c_Cryptophyceae;o_Cryptomonadales;f_Cryptomonadaceae;g_Cryptomonas;s_Cryptomonas paramecium
17	RE-16aug20-ssRNA-C63761	1502	28.56	2	82.89	RE-16aug20-ssRNA-C63761-cds1|RE-16aug20-ssRNA-C63761	339	MCP00063-polinton	479	471.8	71.82	99.41	344	337	grade2	RE-16aug20-ssRNA-C63761-cds2|RE-16aug20-ssRNA-C63761	PF16778 Phage_tail_APC Phage tail assembly chaperone protein	98.84	6.2e-08	48.12	6.1	57	60	33090	kingdom	Viridiplantae	2	2	1	0.95	-_cellular organisms;d_Eukaryota;k_Viridiplantae
18	RE-16aug20-ssRNA-C80514	1328	30.65	1	95.56	RE-16aug20-ssRNA-C80514-cds1|RE-16aug20-ssRNA-C80514	423	MCP00013-polinton	597	540.4	71.19	98.82	425	418	grade2	NA	NA	NA	NA	NA	NA	NA	NA	37096	genus	Rhodomonas	2	2	2	1	-_cellular organisms;d_Eukaryota;c_Cryptophyceae;o_Pyrenomonadales;f_Pyrenomonadaceae;g_Rhodomonas
19	RE-16aug20-ssRNA-C93568	1224	31.94	1	100	RE-16aug20-ssRNA-C93568-cds1|RE-16aug20-ssRNA-C93568	408	MCP00008-polinton	482	394.5	71.16	82.35	343	336	grade2	NA	NA	NA	NA	NA	NA	NA	NA	2898	species	Cryptomonas paramecium	1	1	1	1	-_cellular organisms;d_Eukaryota;c_Cryptophyceae;o_Cryptomonadales;f_Cryptomonadaceae;g_Cryptomonas;s_Cryptomonas paramecium
20	RE-16aug20-ssRNA-C74746	1381	33.6	2	97.76	RE-16aug20-ssRNA-C74746-cds1|RE-16aug20-ssRNA-C74746	353	MCP00079-polinton	428	266.8	69.16	87.54	296	309	grade2	NA	NA	NA	NA	NA	NA	NA	NA	2898	species	Cryptomonas paramecium	1	1	1	1	-_cellular organisms;d_Eukaryota;c_Cryptophyceae;o_Cryptomonadales;f_Cryptomonadaceae;g_Cryptomonas;s_Cryptomonas paramecium
21	RE-16aug20-ssRNA-C88301	1263	32.54	1	100	RE-16aug20-ssRNA-C88301-cds1|RE-16aug20-ssRNA-C88301	421	MCP00008-polinton	482	206.4	68.46	76.48	330	322	grade2	NA	NA	NA	NA	NA	NA	NA	NA	2898	species	Cryptomonas paramecium	1	1	1	1	-_cellular organisms;d_Eukaryota;c_Cryptophyceae;o_Cryptomonadales;f_Cryptomonadaceae;g_Cryptomonas;s_Cryptomonas paramecium
22	RE-16aug20-ssRNA-C92828	1229	36.37	1	99.84	RE-16aug20-ssRNA-C92828-cds1|RE-16aug20-ssRNA-C92828	409	MCP00079-polinton	428	301.8	68.22	72.86	292	298	grade2	NA	NA	NA	NA	NA	NA	NA	NA	2898	species	Cryptomonas paramecium	1	1	1	1	-_cellular organisms;d_Eukaryota;c_Cryptophyceae;o_Cryptomonadales;f_Cryptomonadaceae;g_Cryptomonas;s_Cryptomonas paramecium
23	RE-16aug20-ssRNA-C136324	990	31.92	1	99.7	RE-16aug20-ssRNA-C136324-cds1|RE-16aug20-ssRNA-C136324	329	MCP00079-polinton	428	119	67.99	95.14	291	313	grade2	NA	NA	NA	NA	NA	NA	NA	NA	2898	species	Cryptomonas paramecium	2	2	1	0.5	-_cellular organisms;d_Eukaryota;c_Cryptophyceae;o_Cryptomonadales;f_Cryptomonadaceae;g_Cryptomonas;s_Cryptomonas paramecium
24	RE-16aug20-ssRNA-C124763	1042	31.29	1	90.69	RE-16aug20-ssRNA-C124763-cds1|RE-16aug20-ssRNA-C124763	315	MCP00063-polinton	479	435	67.01	99.68	321	314	grade2	NA	NA	NA	NA	NA	NA	NA	NA	233186	species	Cryptomonas curvata	1	1	1	1	-_cellular organisms;d_Eukaryota;c_Cryptophyceae;o_Cryptomonadales;f_Cryptomonadaceae;g_Cryptomonas;s_Cryptomonas curvata
25	RE-16aug20-ssRNA-C151500	931	34.8	1	99.89	RE-16aug20-ssRNA-C151500-cds1|RE-16aug20-ssRNA-C151500	310	MCP00063-polinton	479	459	66.39	100	318	310	grade2	NA	NA	NA	NA	NA	NA	NA	NA	NA	NA	NA	NA	NA	NA	NA	NA
26	RE-16aug20-ssRNA-C118907	1070	34.86	1	84.11	RE-16aug20-ssRNA-C118907-cds1|RE-16aug20-ssRNA-C118907	300	MCP00048-polinton	437	289.7	65.9	98	288	294	grade2	NA	NA	NA	NA	NA	NA	NA	NA	6669	species	Daphnia pulex	1	1	1	1	-_cellular organisms;d_Eukaryota;-_Opisthokonta;k_Metazoa;-_Eumetazoa;-_Bilateria;-_Protostomia;-_Ecdysozoa;-_Panarthropoda;p_Arthropoda;-_Mandibulata;-_Pancrustacea;-_Crustacea;c_Branchiopoda;-_Phyllopoda;o_Diplostraca;-_Cladocera;-_Anomopoda;f_Daphniida
27	RE-16aug20-ssRNA-C43749	1821	34.43	2	65.57	RE-16aug20-ssRNA-C43749-cds2|RE-16aug20-ssRNA-C43749	370	MCP00049-polinton	476	249.6	65.76	87.57	313	324	grade2	NA	NA	NA	NA	NA	NA	NA	NA	233186	species	Cryptomonas curvata	2	2	1	0.5	-_cellular organisms;d_Eukaryota;c_Cryptophyceae;o_Cryptomonadales;f_Cryptomonadaceae;g_Cryptomonas;s_Cryptomonas curvata
28	RE-16aug20-ssRNA-C72945	1399	38.67	3	98.86	RE-16aug20-ssRNA-C72945-cds3|RE-16aug20-ssRNA-C72945	290	MCP00048-polinton	437	300.8	65.68	98.97	287	287	grade2	RE-16aug20-ssRNA-C72945-cds2|RE-16aug20-ssRNA-C72945	O71070 PRO_ADEBA Protease OS=Bovine adenovirus C serotype 10 OX=39788 GN=L3 PE=3 SV=1	99.95	7.1e-27	166.27	15.1	145	196	6669	species	Daphnia pulex	2	2	1	0.5	-_cellular organisms;d_Eukaryota;-_Opisthokonta;k_Metazoa;-_Eumetazoa;-_Bilateria;-_Protostomia;-_Ecdysozoa;-_Panarthropoda;p_Arthropoda;-_Mandibulata;-_Pancrustacea;-_Crustacea;c_Branchiopoda;-_Phyllopoda;o_Diplostraca;-_Cladocera;-_Anomopoda;f_Daphniida	RE-16aug20-ssRNA-C72945
29	RE-16aug20-ssRNA-C132893	1005	35.92	1	99.7	RE-16aug20-ssRNA-C132893-cds1|RE-16aug20-ssRNA-C132893	334	MCP00079-polinton	428	329.7	65.42	88.02	280	294	grade2	NA	NA	NA	NA	NA	NA	NA	NA	NA	NA	NA	NA	NA	NA	NA	NA
30	RE-16aug20-ssRNA-C155779	916	32.1	1	99.56	RE-16aug20-ssRNA-C155779-cds1|RE-16aug20-ssRNA-C155779	304	MCP00063-polinton	479	409.7	64.51	99.34	309	302	grade3	NA	NA	NA	NA	NA	NA	NA	NA	NA	NA	NA	NA	NA	NA	NA	NA
31	RE-16aug20-ssRNA-C112362	1106	33.18	1	99.82	RE-16aug20-ssRNA-C112362-cds1|RE-16aug20-ssRNA-C112362	368	MCP00060-polinton	405	128.8	64.44	78.8	261	290	grade3	NA	NA	NA	NA	NA	NA	NA	NA	2898	species	Cryptomonas paramecium	2	2	1	0.5	-_cellular organisms;d_Eukaryota;c_Cryptophyceae;o_Cryptomonadales;f_Cryptomonadaceae;g_Cryptomonas;s_Cryptomonas paramecium
32	RE-16aug20-ssRNA-C52745	1659	32.73	3	96.38	RE-16aug20-ssRNA-C52745-cds3|RE-16aug20-ssRNA-C52745	337	MCP00079-polinton	428	277	63.55	82.49	272	278	grade3	NA	NA	NA	NA	NA	NA	NA	NA	2898	species	Cryptomonas paramecium	2	2	1	0.5	-_cellular organisms;d_Eukaryota;c_Cryptophyceae;o_Cryptomonadales;f_Cryptomonadaceae;g_Cryptomonas;s_Cryptomonas paramecium
33	RE-16aug20-ssRNA-C151074	933	34.51	1	99.68	RE-16aug20-ssRNA-C151074-cds1|RE-16aug20-ssRNA-C151074	310	MCP00079-polinton	428	218.6	62.38	88.06	267	273	grade3	NA	NA	NA	NA	NA	NA	NA	NA	2898	species	Cryptomonas paramecium	2	2	1	0.5	-_cellular organisms;d_Eukaryota;c_Cryptophyceae;o_Cryptomonadales;f_Cryptomonadaceae;g_Cryptomonas;s_Cryptomonas paramecium
34	RE-16aug20-ssRNA-C80287	1330	29.77	2	96.99	RE-16aug20-ssRNA-C80287-cds2|RE-16aug20-ssRNA-C80287	362	MCP00013-polinton	597	526.9	61.98	99.17	370	359	grade3	NA	NA	NA	NA	NA	NA	NA	NA	0	no rank	unclassified	1	0	0	0
35	RE-16aug20-ssRNA-C88018	1265	31.7	1	99.84	RE-16aug20-ssRNA-C88018-cds1|RE-16aug20-ssRNA-C88018	421	MCP00079-polinton	428	165.6	61.21	67.22	262	283	grade3	NA	NA	NA	NA	NA	NA	NA	NA	2898	species	Cryptomonas paramecium	1	1	1	1	-_cellular organisms;d_Eukaryota;c_Cryptophyceae;o_Cryptomonadales;f_Cryptomonadaceae;g_Cryptomonas;s_Cryptomonas paramecium
36	RE-16aug20-ssRNA-C119560	1067	32.33	1	99.81	RE-16aug20-ssRNA-C119560-cds1|RE-16aug20-ssRNA-C119560	355	MCP00013-polinton	597	449.9	61.14	98.31	365	349	grade3	NA	NA	NA	NA	NA	NA	NA	NA	0	no rank	unclassified	1	0	0	0
37	RE-16aug20-ssRNA-C74934	1379	33.28	1	94.42	RE-16aug20-ssRNA-C74934-cds1|RE-16aug20-ssRNA-C74934	434	MCP00049-polinton	476	137.2	59.45	68.66	283	298	grade3	NA	NA	NA	NA	NA	NA	NA	NA	2898	species	Cryptomonas paramecium	1	1	1	1	-_cellular organisms;d_Eukaryota;c_Cryptophyceae;o_Cryptomonadales;f_Cryptomonadaceae;g_Cryptomonas;s_Cryptomonas paramecium
38	RE-16aug20-ssRNA-C53759	1643	29.09	3	93.49	RE-16aug20-ssRNA-C53759-cds1|RE-16aug20-ssRNA-C53759	363	MCP00049-polinton	476	162.6	58.82	80.44	280	292	grade3	NA	NA	NA	NA	NA	NA	NA	NA	233186	species	Cryptomonas curvata	2	2	1	0.5	-_cellular organisms;d_Eukaryota;c_Cryptophyceae;o_Cryptomonadales;f_Cryptomonadaceae;g_Cryptomonas;s_Cryptomonas curvata
39	RE-16aug20-ssRNA-C114315	1095	36.44	1	100	RE-16aug20-ssRNA-C114315-cds1|RE-16aug20-ssRNA-C114315	365	MCP00079-polinton	428	256.2	58.64	73.7	251	269	grade3	NA	NA	NA	NA	NA	NA	NA	NA	233186	species	Cryptomonas curvata	1	1	1	1	-_cellular organisms;d_Eukaryota;c_Cryptophyceae;o_Cryptomonadales;f_Cryptomonadaceae;g_Cryptomonas;s_Cryptomonas curvata
40	RE-16aug20-ssRNA-C75190	1377	28.9	3	89.98	RE-16aug20-ssRNA-C75190-cds1|RE-16aug20-ssRNA-C75190	258	MCP00079-polinton	428	149.7	58.18	98.45	249	254	grade3	NA	NA	NA	NA	NA	NA	NA	NA	2898	species	Cryptomonas paramecium	1	1	1	1	-_cellular organisms;d_Eukaryota;c_Cryptophyceae;o_Cryptomonadales;f_Cryptomonadaceae;g_Cryptomonas;s_Cryptomonas paramecium
41	RE-16aug20-ssRNA-C170211	870	32.3	1	100	RE-16aug20-ssRNA-C170211-cds1|RE-16aug20-ssRNA-C170211	290	MCP00079-polinton	428	242.4	58.18	87.24	249	253	grade3	NA	NA	NA	NA	NA	NA	NA	NA	233186	species	Cryptomonas curvata	2	2	1	0.92	-_cellular organisms;d_Eukaryota;c_Cryptophyceae;o_Cryptomonadales;f_Cryptomonadaceae;g_Cryptomonas;s_Cryptomonas curvata
42	RE-16aug20-ssRNA-C164592	887	33.03	1	99.77	RE-16aug20-ssRNA-C164592-cds1|RE-16aug20-ssRNA-C164592	295	MCP00079-polinton	428	248.4	58.18	86.1	249	254	grade3	NA	NA	NA	NA	NA	NA	NA	NA	2898	species	Cryptomonas paramecium	1	1	1	1	-_cellular organisms;d_Eukaryota;c_Cryptophyceae;o_Cryptomonadales;f_Cryptomonadaceae;g_Cryptomonas;s_Cryptomonas paramecium
43	RE-16aug20-ssRNA-C99288	1185	33.08	1	99.75	RE-16aug20-ssRNA-C99288-cds1|RE-16aug20-ssRNA-C99288	394	MCP00008-polinton	482	224	58.09	75.13	280	296	grade3	NA	NA	NA	NA	NA	NA	NA	NA	233186	species	Cryptomonas curvata	2	2	2	1	-_cellular organisms;d_Eukaryota;c_Cryptophyceae;o_Cryptomonadales;f_Cryptomonadaceae;g_Cryptomonas;s_Cryptomonas curvata
44	RE-16aug20-ssRNA-C141339	970	36.29	1	99.9	RE-16aug20-ssRNA-C141339-cds1|RE-16aug20-ssRNA-C141339	323	MCP00008-polinton	482	194.8	57.88	85.14	279	275	grade3	NA	NA	NA	NA	NA	NA	NA	NA	233186	species	Cryptomonas curvata	1	1	1	1	-_cellular organisms;d_Eukaryota;c_Cryptophyceae;o_Cryptomonadales;f_Cryptomonadaceae;g_Cryptomonas;s_Cryptomonas curvata
45	RE-16aug20-ssRNA-C136226	991	32.9	1	98.39	RE-16aug20-ssRNA-C136226-cds1|RE-16aug20-ssRNA-C136226	325	MCP00013-polinton	597	396.5	57.29	99.69	342	324	grade3	NA	NA	NA	NA	NA	NA	NA	NA	37096	genus	Rhodomonas	1	1	1	1	-_cellular organisms;d_Eukaryota;c_Cryptophyceae;o_Pyrenomonadales;f_Pyrenomonadaceae;g_Rhodomonas
46	RE-16aug20-ssRNA-C97834	1195	30.38	2	93.64	RE-16aug20-ssRNA-C97834-cds1|RE-16aug20-ssRNA-C97834	268	MCP00079-polinton	428	116.6	57.24	97.01	245	260	grade3	NA	NA	NA	NA	NA	NA	NA	NA	3030	genus	Cryptomonas	1	1	1	1	-_cellular organisms;d_Eukaryota;c_Cryptophyceae;o_Cryptomonadales;f_Cryptomonadaceae;g_Cryptomonas
47	RE-16aug20-ssRNA-C165935	883	30.58	2	94.45	RE-16aug20-ssRNA-C165935-cds1|RE-16aug20-ssRNA-C165935	250	MCP00079-polinton	428	138.4	56.31	98.4	241	246	grade3	NA	NA	NA	NA	NA	NA	NA	NA	2898	species	Cryptomonas paramecium	1	1	1	1	-_cellular organisms;d_Eukaryota;c_Cryptophyceae;o_Cryptomonadales;f_Cryptomonadaceae;g_Cryptomonas;s_Cryptomonas paramecium
48	RE-16aug20-ssRNA-C135499	994	33.7	1	99.9	RE-16aug20-ssRNA-C135499-cds1|RE-16aug20-ssRNA-C135499	331	MCP00013-polinton	597	427.9	56.28	100	336	331	grade3	NA	NA	NA	NA	NA	NA	NA	NA	37096	genus	Rhodomonas	1	1	1	1	-_cellular organisms;d_Eukaryota;c_Cryptophyceae;o_Pyrenomonadales;f_Pyrenomonadaceae;g_Rhodomonas
49	RE-16aug20-ssRNA-C139381	978	35.48	1	99.69	RE-16aug20-ssRNA-C139381-cds1|RE-16aug20-ssRNA-C139381	325	MCP00079-polinton	428	221	56.07	74.77	240	243	grade3	NA	NA	NA	NA	NA	NA	NA	NA	2898	species	Cryptomonas paramecium	2	2	1	0.5	-_cellular organisms;d_Eukaryota;c_Cryptophyceae;o_Cryptomonadales;f_Cryptomonadaceae;g_Cryptomonas;s_Cryptomonas paramecium
50	RE-16aug20-ssRNA-C162567	894	32.66	1	99.66	RE-16aug20-ssRNA-C162567-cds1|RE-16aug20-ssRNA-C162567	297	MCP00013-polinton	597	339.4	52.6	99.66	314	296	grade3	NA	NA	NA	NA	NA	NA	NA	NA	37096	genus	Rhodomonas	1	1	1	1	-_cellular organisms;d_Eukaryota;c_Cryptophyceae;o_Pyrenomonadales;f_Pyrenomonadaceae;g_Rhodomonas
51	RE-16aug20-ssRNA-C143435	961	36.63	1	99.9	RE-16aug20-ssRNA-C143435-cds1|RE-16aug20-ssRNA-C143435	320	MCP00002-polinton	583	374.8	52.49	99.06	306	317	grade3	NA	NA	NA	NA	NA	NA	NA	NA	4762	phylum	Oomycota	1	1	1	1	-_cellular organisms;d_Eukaryota;-_Sar;-_Stramenopiles;p_Oomycota
52	RE-16aug20-ssRNA-C160057	902	32.82	1	81.15	RE-16aug20-ssRNA-C160057-cds1|RE-16aug20-ssRNA-C160057	244	MCP00063-polinton	479	349.2	52.4	99.59	251	243	grade3	NA	NA	NA	NA	NA	NA	NA	NA	NA	NA	NA	NA	NA	NA	NA	NA
53	RE-16aug20-ssRNA-C89454	1254	36.68	1	83.49	RE-16aug20-ssRNA-C89454-cds1|RE-16aug20-ssRNA-C89454	349	MCP00013-polinton	597	602.2	51.76	81.66	309	285	grade3	NA	NA	NA	NA	NA	NA	NA	NA	233186	species	Cryptomonas curvata	2	1	1	1	-_cellular organisms;d_Eukaryota;c_Cryptophyceae;o_Cryptomonadales;f_Cryptomonadaceae;g_Cryptomonas;s_Cryptomonas curvata
54	RE-16aug20-ssRNA-C75204	1377	25.56	3	91.72	RE-16aug20-ssRNA-C75204-cds1|RE-16aug20-ssRNA-C75204	249	MCP00049-polinton	476	140	51.26	96.79	244	241	grade3	NA	NA	NA	NA	NA	NA	NA	NA	2898	species	Cryptomonas paramecium	1	1	1	1	-_cellular organisms;d_Eukaryota;c_Cryptophyceae;o_Cryptomonadales;f_Cryptomonadaceae;g_Cryptomonas;s_Cryptomonas paramecium
55	RE-16aug20-ssRNA-C29254	2216	26.4	6	89.89	RE-16aug20-ssRNA-C29254-cds6|RE-16aug20-ssRNA-C29254	382	MCP00008-polinton	482	204.4	50.62	67.02	244	256	grade3	NA	NA	NA	NA	NA	NA	NA	NA	3030	genus	Cryptomonas	1	1	1	1	-_cellular organisms;d_Eukaryota;c_Cryptophyceae;o_Cryptomonadales;f_Cryptomonadaceae;g_Cryptomonas
56	RE-16aug20-ssRNA-C165842	883	35.9	1	99.55	RE-16aug20-ssRNA-C165842-cds1|RE-16aug20-ssRNA-C165842	293	MCP00013-polinton	597	369.7	50.59	99.66	302	292	grade3	NA	NA	NA	NA	NA	NA	NA	NA	0	no rank	unclassified	1	0	0	0
57	RE-16aug20-ssRNA-C205299	778	29.95	1	86.76	RE-16aug20-ssRNA-C205299-cds1|RE-16aug20-ssRNA-C205299	225	MCP00079-polinton	428	121.4	50.47	98.22	216	221	grade3	NA	NA	NA	NA	NA	NA	NA	NA	2898	species	Cryptomonas paramecium	1	1	1	1	-_cellular organisms;d_Eukaryota;c_Cryptophyceae;o_Cryptomonadales;f_Cryptomonadaceae;g_Cryptomonas;s_Cryptomonas paramecium
58	RE-16aug20-ssRNA-C243123	703	31.44	1	99.86	RE-16aug20-ssRNA-C243123-cds1|RE-16aug20-ssRNA-C243123	234	MCP00063-polinton	479	330.3	50.31	100	241	234	grade3	NA	NA	NA	NA	NA	NA	NA	NA	NA	NA	NA	NA	NA	NA	NA	NA
59	RE-16aug20-ssRNA-C108356	1128	30.94	2	92.82	RE-16aug20-ssRNA-C108356-cds1|RE-16aug20-ssRNA-C108356	246	MCP00079-polinton	428	96.2	50.23	96.75	215	238	grade3	NA	NA	NA	NA	NA	NA	NA	NA	3030	genus	Cryptomonas	1	1	1	1	-_cellular organisms;d_Eukaryota;c_Cryptophyceae;o_Cryptomonadales;f_Cryptomonadaceae;g_Cryptomonas
60	RE-16aug20-ssRNA-C105693	1144	35.4	2	94.67	RE-16aug20-ssRNA-C105693-cds1|RE-16aug20-ssRNA-C105693	303	MCP00079-polinton	428	210.8	50.23	74.59	215	226	grade3	NA	NA	NA	NA	NA	NA	NA	NA	2898	species	Cryptomonas paramecium	1	1	1	1	-_cellular organisms;d_Eukaryota;c_Cryptophyceae;o_Cryptomonadales;f_Cryptomonadaceae;g_Cryptomonas;s_Cryptomonas paramecium
61	RE-16aug20-ssRNA-C229616	728	30.22	1	95.19	RE-16aug20-ssRNA-C229616-cds1|RE-16aug20-ssRNA-C229616	231	MCP00079-polinton	428	103.4	50	98.27	214	227	grade3	NA	NA	NA	NA	NA	NA	NA	NA	2898	species	Cryptomonas paramecium	1	1	1	1	-_cellular organisms;d_Eukaryota;c_Cryptophyceae;o_Cryptomonadales;f_Cryptomonadaceae;g_Cryptomonas;s_Cryptomonas paramecium

[truncated: 4 more sheets: Table S10, Table S11, Table S12, Table S13]
